# Supplementary material for: hReg-CNCC reconstructs a regulatory network in human cranial neural crest cells and annotates variants in a developmental context
Source: Commun Biol. 2021 Apr 6;4:442. doi: 10.1038/s42003-021-01970-0 (PMC8024315; doi:10.1038/s42003-021-01970-0)
Supplement: Supplementary file 4 — Supplementary Data 1 [file 42003_2021_1970_MOESM4_ESM.xlsx]

## Sheet: Supplementary Data 1
Supplementary Data 1: Paired RNA-seq and ATAC-seq data used for construction of hReg-CNCC.
Pair	RNA-seq	ATAC-seq
1	RNAseq_human1_rep1(GSM1817212)	ATAC_human1_rep1(GSM1817203)
2	RNAseq_human2_rep1(GSM1817214)	ATAC_human2_rep1(GSM1817204)
3	RNAseq_human2_rep2(GSM1817215)	ATAC_human2_rep2(GSM1817205)
4	RNAseq_human3_rep1(GSM1817216)	ATAC_human3_rep1(GSM1817206)
5	RNAseq_human3_rep2(GSM1817217)	ATAC_human3_rep2(GSM1817207)
6	RNAseq_human1_rep2(GSM1817213)	ATAC_human1_rep1(GSM1817203)
