# Supplementary material for: hReg-CNCC reconstructs a regulatory network in human cranial neural crest cells and annotates variants in a developmental context
Source: Commun Biol. 2021 Apr 6;4:442. doi: 10.1038/s42003-021-01970-0 (PMC8024315; doi:10.1038/s42003-021-01970-0)
Supplement: Supplementary file 5 — Supplementary Data 2 [file 42003_2021_1970_MOESM5_ESM.xlsx]

## Sheet: Supplementary Data 2
Supplementary Data 2: The upstream TFs and REs regulating ALX1.
TFs	TG	TRS score	CRM
ALX4	ALX1	164256	chr12_85576368_85576871;chr12_85673460_85674718;chr12_86267967_86268264
TFAP2B	ALX1	151389	chr12_85576368_85576871;chr12_85673460_85674718
ALX1	ALX1	126365	chr12_85576368_85576871;chr12_85673460_85674718;chr12_86267967_86268264
POU3F3	ALX1	89839.4	chr12_85470505_85470773;chr12_85576368_85576871;chr12_85673460_85674718
TFAP2A	ALX1	83111.9	chr12_85576368_85576871;chr12_85673460_85674718
ALX3	ALX1	77078.9	chr12_85576368_85576871;chr12_85673460_85674718;chr12_86267967_86268264
PRRX2	ALX1	64760.6	chr12_85576368_85576871;chr12_85673460_85674718;chr12_86267967_86268264
NR2F1	ALX1	53588.8	chr12_85470505_85470773;chr12_85576368_85576871;chr12_85673460_85674718;chr12_86267967_86268264
FOXC2	ALX1	35798	chr12_85470505_85470773;chr12_85576368_85576871;chr12_85673460_85674718;chr12_86267967_86268264
FOXC1	ALX1	33263.8	chr12_85470505_85470773;chr12_85576368_85576871;chr12_85673460_85674718;chr12_86267967_86268264
FOXD2	ALX1	32929.7	chr12_85470505_85470773;chr12_85576368_85576871;chr12_85673460_85674718;chr12_86267967_86268264
SOX2	ALX1	31377.9	chr12_85470505_85470773;chr12_85576368_85576871;chr12_85673460_85674718;chr12_86267967_86268264
MYCN	ALX1	31360.1	chr12_85576368_85576871;chr12_85673460_85674718
POU3F1	ALX1	30737	chr12_85470505_85470773;chr12_85576368_85576871;chr12_85673460_85674718
TCF7L1	ALX1	30501.8	chr12_85576368_85576871;chr12_85673460_85674718;chr12_86267967_86268264
SOX11	ALX1	30042.8	chr12_85470505_85470773;chr12_85576368_85576871;chr12_85673460_85674718;chr12_86267967_86268264
MSX1	ALX1	30034.5	chr12_85576368_85576871;chr12_85673460_85674718
PAX3	ALX1	29814.1	chr12_85673460_85674718
NR2F6	ALX1	24480.2	chr12_85470505_85470773;chr12_85576368_85576871;chr12_85673460_85674718;chr12_86267967_86268264
TCF3	ALX1	23467.8	chr12_85470505_85470773;chr12_85576368_85576871;chr12_85673460_85674718;chr12_86267967_86268264
TCF4	ALX1	23299.4	chr12_85470505_85470773;chr12_85576368_85576871;chr12_85673460_85674718;chr12_86267967_86268264
RARG	ALX1	22939.8	chr12_85576368_85576871
PRRX1	ALX1	22188	chr12_85576368_85576871;chr12_85673460_85674718;chr12_86267967_86268264
NR2F2	ALX1	22022.8	chr12_85470505_85470773;chr12_85576368_85576871;chr12_85673460_85674718;chr12_86267967_86268264
RARB	ALX1	20254.8	chr12_85576368_85576871
TCF12	ALX1	18438.3	chr12_85470505_85470773;chr12_85576368_85576871;chr12_85673460_85674718;chr12_86267967_86268264
LEF1	ALX1	18049	chr12_85576368_85576871;chr12_85673460_85674718;chr12_86267967_86268264
SHOX2	ALX1	16832.7	chr12_85576368_85576871;chr12_85673460_85674718;chr12_86267967_86268264
RARA	ALX1	16457.6	chr12_85576368_85576871
SP2	ALX1	15965.8	chr12_85576368_85576871;chr12_85673460_85674718
TEAD3	ALX1	14480.5	chr12_85576368_85576871;chr12_85673460_85674718;chr12_86267967_86268264
POU2F1	ALX1	14065.3	chr12_85470505_85470773;chr12_85576368_85576871;chr12_85673460_85674718
ERG	ALX1	13714	chr12_85576368_85576871;chr12_85673460_85674718;chr12_86267967_86268264
PAX7	ALX1	12909.3	chr12_85673460_85674718
SOX8	ALX1	12282	chr12_85470505_85470773;chr12_85576368_85576871;chr12_85673460_85674718;chr12_86267967_86268264
POU5F1	ALX1	12171.7	chr12_85576368_85576871;chr12_85673460_85674718
RXRA	ALX1	11701.3	chr12_85470505_85470773;chr12_85576368_85576871;chr12_85673460_85674718;chr12_86267967_86268264
TEAD2	ALX1	11362.7	chr12_85576368_85576871;chr12_85673460_85674718;chr12_86267967_86268264
TCF7L2	ALX1	10351.4	chr12_85576368_85576871;chr12_85673460_85674718;chr12_86267967_86268264
CTCF	ALX1	9876.18	chr12_85470505_85470773;chr12_85673460_85674718;chr12_86267967_86268264
TCF7	ALX1	9866.89	chr12_85576368_85576871;chr12_85673460_85674718;chr12_86267967_86268264
BARX1	ALX1	9721.45	chr12_85576368_85576871;chr12_85673460_85674718
TFAP2C	ALX1	9683.83	chr12_85576368_85576871;chr12_85673460_85674718
ARNT2	ALX1	9503.67	chr12_85576368_85576871;chr12_85673460_85674718
RXRB	ALX1	9487.55	chr12_85470505_85470773;chr12_85576368_85576871;chr12_85673460_85674718;chr12_86267967_86268264
SP1	ALX1	9342.08	chr12_85576368_85576871;chr12_85673460_85674718
NR2C2	ALX1	8972.88	chr12_85470505_85470773;chr12_85576368_85576871;chr12_85673460_85674718;chr12_86267967_86268264
HOXB2	ALX1	8870.83	chr12_85470505_85470773;chr12_85576368_85576871;chr12_85673460_85674718;chr12_86267967_86268264
SOX9	ALX1	8587.17	chr12_85470505_85470773;chr12_85576368_85576871;chr12_85673460_85674718;chr12_86267967_86268264
ETV4	ALX1	8004.45	chr12_85576368_85576871;chr12_85673460_85674718;chr12_86267967_86268264
PKNOX2	ALX1	7906.27	chr12_85576368_85576871;chr12_85673460_85674718;chr12_86267967_86268264
PHOX2A	ALX1	7368.32	chr12_85576368_85576871;chr12_85673460_85674718;chr12_86267967_86268264
RXRG	ALX1	7103.44	chr12_85470505_85470773;chr12_85576368_85576871;chr12_85673460_85674718;chr12_86267967_86268264
SOX4	ALX1	7032.53	chr12_85470505_85470773;chr12_85576368_85576871;chr12_85673460_85674718;chr12_86267967_86268264
IRX3	ALX1	6739.29	chr12_85576368_85576871
ARID3B	ALX1	6713.5	chr12_85576368_85576871;chr12_85673460_85674718;chr12_86267967_86268264
NFATC1	ALX1	6583.31	chr12_85576368_85576871
SP3	ALX1	6549.82	chr12_85576368_85576871;chr12_85673460_85674718
MSX2	ALX1	6317.31	chr12_85576368_85576871;chr12_85673460_85674718;chr12_85673460_85674718
TEAD4	ALX1	6151.56	chr12_85576368_85576871;chr12_85673460_85674718;chr12_86267967_86268264
FLI1	ALX1	6140.6	chr12_85576368_85576871;chr12_85673460_85674718;chr12_86267967_86268264
PITX3	ALX1	6005.87	chr12_85576368_85576871;chr12_85673460_85674718;chr12_86267967_86268264
E2F3	ALX1	5559.91	chr12_85576368_85576871;chr12_85673460_85674718;chr12_86267967_86268264
HOXB3	ALX1	5514.91	chr12_85470505_85470773;chr12_85576368_85576871;chr12_85673460_85674718;chr12_86267967_86268264
E2F1	ALX1	5239.94	chr12_85576368_85576871;chr12_85673460_85674718;chr12_86267967_86268264
DLX1	ALX1	5231.01	chr12_85576368_85576871;chr12_85673460_85674718
HNF1A	ALX1	5169.68	chr12_85470505_85470773;chr12_85576368_85576871
FOXJ2	ALX1	5169.58	chr12_85470505_85470773;chr12_85576368_85576871;chr12_85673460_85674718;chr12_86267967_86268264
SP4	ALX1	5164.99	chr12_85576368_85576871;chr12_85673460_85674718
IRX2	ALX1	5161.83	chr12_85576368_85576871
DMBX1	ALX1	5040.84	chr12_85576368_85576871;chr12_85673460_85674718;chr12_86267967_86268264
E2F2	ALX1	5036.69	chr12_85576368_85576871;chr12_85673460_85674718;chr12_86267967_86268264
FOXD3	ALX1	4954.79	chr12_85470505_85470773;chr12_85576368_85576871;chr12_85673460_85674718;chr12_86267967_86268264
SOX12	ALX1	4931.89	chr12_85470505_85470773;chr12_85576368_85576871;chr12_85673460_85674718;chr12_86267967_86268264
TFAP4	ALX1	4924.93	chr12_85576368_85576871;chr12_85673460_85674718
FOXP4	ALX1	4778.64	chr12_85470505_85470773;chr12_85576368_85576871
ARNT	ALX1	4642.31	chr12_85576368_85576871;chr12_85673460_85674718
TFAP2E	ALX1	4610.54	chr12_85576368_85576871
SOX10	ALX1	4582.56	chr12_85470505_85470773;chr12_85576368_85576871;chr12_85673460_85674718;chr12_86267967_86268264
NR1H3	ALX1	4519.43	chr12_85576368_85576871;chr12_85673460_85674718
ARID3A	ALX1	4465.92	chr12_85576368_85576871;chr12_85673460_85674718;chr12_86267967_86268264
TBP	ALX1	4396.58	chr12_85576368_85576871;chr12_85673460_85674718;chr12_86267967_86268264
LMX1B	ALX1	4385.53	chr12_85673460_85674718
FOXO4	ALX1	4328.96	chr12_85470505_85470773;chr12_85576368_85576871;chr12_85673460_85674718;chr12_86267967_86268264
FOXP2	ALX1	4303	chr12_85470505_85470773;chr12_85576368_85576871
HEY1	ALX1	4243.59	chr12_85673460_85674718;chr12_86267967_86268264
ETS2	ALX1	4182.68	chr12_85576368_85576871;chr12_85673460_85674718;chr12_86267967_86268264
NR1H2	ALX1	4125.09	chr12_85576368_85576871;chr12_85673460_85674718
HOXA2	ALX1	4068.18	chr12_85470505_85470773;chr12_85576368_85576871;chr12_85673460_85674718;chr12_86267967_86268264
POU3F2	ALX1	4048.15	chr12_85470505_85470773;chr12_85576368_85576871;chr12_85673460_85674718
FOXS1	ALX1	4003.29	chr12_85470505_85470773;chr12_85576368_85576871;chr12_85673460_85674718;chr12_86267967_86268264
IRX5	ALX1	3964.67	chr12_85576368_85576871
FOXM1	ALX1	3906.96	chr12_85470505_85470773;chr12_85576368_85576871;chr12_85673460_85674718;chr12_86267967_86268264
SOX15	ALX1	3878.27	chr12_85470505_85470773;chr12_85576368_85576871;chr12_85673460_85674718;chr12_86267967_86268264
HOXA3	ALX1	3762.96	chr12_85470505_85470773;chr12_85576368_85576871;chr12_85673460_85674718;chr12_86267967_86268264
ESRRA	ALX1	3759.37	chr12_85470505_85470773;chr12_85576368_85576871;chr12_85673460_85674718;chr12_86267967_86268264
TEAD1	ALX1	3746.37	chr12_85576368_85576871;chr12_85673460_85674718;chr12_86267967_86268264
FOXJ3	ALX1	3612.64	chr12_85470505_85470773;chr12_85576368_85576871;chr12_85673460_85674718;chr12_86267967_86268264
EMX2	ALX1	3420.97	chr12_85673460_85674718
FOXL1	ALX1	3239.05	chr12_85470505_85470773;chr12_85576368_85576871;chr12_85673460_85674718;chr12_86267967_86268264
MEIS3	ALX1	3105.3	chr12_85576368_85576871;chr12_85673460_85674718;chr12_86267967_86268264
FOXO3	ALX1	3063.44	chr12_85470505_85470773;chr12_85576368_85576871;chr12_85673460_85674718;chr12_86267967_86268264
LBX2	ALX1	3028.65	chr12_85576368_85576871;chr12_85673460_85674718
POU2F2	ALX1	2859.13	chr12_85470505_85470773;chr12_85576368_85576871;chr12_85673460_85674718
HOXB4	ALX1	2847.34	chr12_85470505_85470773;chr12_85576368_85576871;chr12_85673460_85674718;chr12_86267967_86268264
ZBTB7A	ALX1	2841.81	chr12_85576368_85576871;chr12_85673460_85674718;chr12_86267967_86268264
EGR1	ALX1	2810.63	chr12_85470505_85470773;chr12_85673460_85674718;chr12_86267967_86268264
ETS1	ALX1	2780.45	chr12_85576368_85576871;chr12_85673460_85674718;chr12_86267967_86268264
HES1	ALX1	2778.38	chr12_85576368_85576871;chr12_85673460_85674718
HOXB6	ALX1	2765.23	chr12_85470505_85470773;chr12_85576368_85576871;chr12_85673460_85674718;chr12_85673460_85674718;chr12_86267967_86268264
RHOXF1	ALX1	2739.18	chr12_85470505_85470773;chr12_85576368_85576871;chr12_85673460_85674718;chr12_86267967_86268264
ETV5	ALX1	2707.31	chr12_85576368_85576871;chr12_85673460_85674718;chr12_86267967_86268264
SOX6	ALX1	2703.08	chr12_85470505_85470773;chr12_85576368_85576871;chr12_85673460_85674718;chr12_86267967_86268264
EN1	ALX1	2640.86	chr12_85470505_85470773;chr12_85576368_85576871;chr12_85673460_85674718;chr12_86267967_86268264
HEYL	ALX1	2547.08	chr12_85673460_85674718;chr12_86267967_86268264
PITX2	ALX1	2517.83	chr12_85576368_85576871;chr12_85673460_85674718;chr12_86267967_86268264
IRX1	ALX1	2481.67	chr12_85576368_85576871
MYC	ALX1	2436.14	chr12_85576368_85576871;chr12_85673460_85674718
DLX2	ALX1	2407.42	chr12_85576368_85576871;chr12_85673460_85674718
HES2	ALX1	2391.25	chr12_85576368_85576871;chr12_85673460_85674718
DBP	ALX1	2354.18	chr12_85470505_85470773;chr12_85576368_85576871;chr12_85673460_85674718;chr12_86267967_86268264
ETV1	ALX1	2293.93	chr12_85576368_85576871;chr12_85673460_85674718;chr12_86267967_86268264
HOXB5	ALX1	2241.07	chr12_85470505_85470773;chr12_85576368_85576871;chr12_85673460_85674718;chr12_86267967_86268264
TEF	ALX1	2174.99	chr12_85470505_85470773;chr12_85576368_85576871;chr12_85673460_85674718;chr12_86267967_86268264
SOX13	ALX1	2158.2	chr12_85470505_85470773;chr12_85576368_85576871;chr12_85673460_85674718;chr12_86267967_86268264
MYBL2	ALX1	2049.26	chr12_85576368_85576871;chr12_85673460_85674718
SOX5	ALX1	2004.35	chr12_85470505_85470773;chr12_85576368_85576871;chr12_85673460_85674718;chr12_86267967_86268264
KLF16	ALX1	1976.34	chr12_85673460_85674718
AR	ALX1	1922.92	chr12_85576368_85576871;chr12_85673460_85674718;chr12_86267967_86268264
HOXD3	ALX1	1909.3	chr12_85470505_85470773;chr12_85576368_85576871;chr12_85673460_85674718;chr12_86267967_86268264
KLF4	ALX1	1898.4	chr12_85576368_85576871;chr12_85673460_85674718;chr12_85673460_85674718
IRF3	ALX1	1866.35	chr12_85576368_85576871;chr12_85673460_85674718
GATA2	ALX1	1851.1	chr12_85470505_85470773;chr12_85576368_85576871;chr12_85673460_85674718;chr12_86267967_86268264
YY1	ALX1	1800.52	chr12_85470505_85470773;chr12_85576368_85576871;chr12_85673460_85674718;chr12_86267967_86268264
FOXO6	ALX1	1748.4	chr12_85470505_85470773;chr12_85576368_85576871;chr12_85673460_85674718;chr12_86267967_86268264
SOX3	ALX1	1717.16	chr12_85470505_85470773;chr12_85576368_85576871;chr12_85673460_85674718;chr12_86267967_86268264
TGIF2	ALX1	1677.65	chr12_85576368_85576871;chr12_85673460_85674718;chr12_86267967_86268264
E2F5	ALX1	1629.93	chr12_85673460_85674718
ELF2	ALX1	1624.42	chr12_85576368_85576871;chr12_85673460_85674718;chr12_86267967_86268264
TAL2	ALX1	1562.49	chr12_85576368_85576871;chr12_85673460_85674718
MAZ	ALX1	1495.56	chr12_85673460_85674718
DLX3	ALX1	1494.63	chr12_85576368_85576871;chr12_85673460_85674718
FOXK2	ALX1	1441.52	chr12_85576368_85576871
SRF	ALX1	1422.35	chr12_85470505_85470773;chr12_85576368_85576871;chr12_85673460_85674718
EN2	ALX1	1412.44	chr12_85470505_85470773;chr12_85576368_85576871;chr12_85673460_85674718;chr12_86267967_86268264
FOXK1	ALX1	1408.79	chr12_85576368_85576871
ELK3	ALX1	1365.67	chr12_85673460_85674718;chr12_86267967_86268264
TFCP2	ALX1	1364.87	chr12_85673460_85674718;chr12_86267967_86268264
ELK1	ALX1	1271.74	chr12_85673460_85674718;chr12_86267967_86268264
HEY2	ALX1	1242.02	chr12_85673460_85674718;chr12_86267967_86268264
USF2	ALX1	1220.92	chr12_85673460_85674718
GABPA	ALX1	1219.95	chr12_85576368_85576871;chr12_85673460_85674718;chr12_86267967_86268264
HOXD4	ALX1	1168.38	chr12_85470505_85470773;chr12_85576368_85576871;chr12_85673460_85674718;chr12_86267967_86268264
KLF3	ALX1	1163.52	chr12_85576368_85576871;chr12_85673460_85674718;chr12_86267967_86268264
FOXD1	ALX1	1107.32	chr12_85470505_85470773;chr12_85576368_85576871;chr12_85673460_85674718;chr12_86267967_86268264
KLF13	ALX1	1053.39	chr12_85673460_85674718
FOXP1	ALX1	1028.71	chr12_85470505_85470773;chr12_85576368_85576871
DLX4	ALX1	1027.17	chr12_85576368_85576871;chr12_85673460_85674718
RUNX3	ALX1	1022.69	chr12_85576368_85576871
PATZ1	ALX1	1017.01	chr12_85673460_85674718
FOXB1	ALX1	1015.98	chr12_85470505_85470773;chr12_85576368_85576871;chr12_85673460_85674718;chr12_86267967_86268264
E2F4	ALX1	1012.85	chr12_85673460_85674718
SMAD3	ALX1	968.893	chr12_85470505_85470773;chr12_85673460_85674718
RFX7	ALX1	951.991	chr12_85470505_85470773;chr12_85673460_85674718
YY2	ALX1	938.297	chr12_85470505_85470773;chr12_85576368_85576871;chr12_85673460_85674718;chr12_86267967_86268264
ZFX	ALX1	876.41	chr12_85576368_85576871;chr12_85673460_85674718
CEBPG	ALX1	850.345	chr12_85576368_85576871;chr12_85673460_85674718
ZEB1	ALX1	845.507	chr12_85576368_85576871;chr12_86267967_86268264
SMAD4	ALX1	835.945	chr12_85673460_85674718
PPARD	ALX1	821.31	chr12_85673460_85674718
HOXC4	ALX1	814.925	chr12_85470505_85470773;chr12_85576368_85576871;chr12_85673460_85674718;chr12_86267967_86268264
MXD4	ALX1	795.09	chr12_85673460_85674718
NFE2L2	ALX1	787.812	chr12_85576368_85576871;chr12_85673460_85674718;chr12_86267967_86268264
CEBPB	ALX1	764.78	chr12_85470505_85470773;chr12_85576368_85576871;chr12_85673460_85674718;chr12_86267967_86268264
ELF4	ALX1	760.718	chr12_85576368_85576871;chr12_85673460_85674718;chr12_86267967_86268264
TLX2	ALX1	752.248	chr12_85673460_85674718
REST	ALX1	751.54	chr12_85576368_85576871;chr12_85673460_85674718
CEBPD	ALX1	743.952	chr12_85470505_85470773;chr12_85576368_85576871;chr12_85673460_85674718;chr12_86267967_86268264
FOXA1	ALX1	704.718	chr12_85470505_85470773;chr12_85576368_85576871;chr12_85673460_85674718;chr12_86267967_86268264
ATF3	ALX1	703.468	chr12_85576368_85576871;chr12_85673460_85674718;chr12_86267967_86268264
CREB3L2	ALX1	698.984	chr12_85673460_85674718
NFE2	ALX1	693.59	chr12_85576368_85576871;chr12_85673460_85674718;chr12_86267967_86268264
HOXA1	ALX1	668.17	chr12_85470505_85470773;chr12_85576368_85576871;chr12_85673460_85674718;chr12_86267967_86268264
CUX1	ALX1	657.221	chr12_85673460_85674718;chr12_86267967_86268264
MNT	ALX1	656.741	chr12_85673460_85674718
MLXIP	ALX1	653.024	chr12_85673460_85674718
ERF	ALX1	639.657	chr12_85673460_85674718;chr12_86267967_86268264
LHX4	ALX1	615.658	chr12_85673460_85674718
HOXB7	ALX1	604.391	chr12_85470505_85470773;chr12_85576368_85576871;chr12_85673460_85674718;chr12_86267967_86268264
ID1	ALX1	591.544	chr12_85673460_85674718
USF1	ALX1	590.772	chr12_85673460_85674718
MXI1	ALX1	575.02	chr12_85673460_85674718
TFE3	ALX1	573.011	chr12_85673460_85674718
NR3C1	ALX1	567.62	chr12_85576368_85576871;chr12_85673460_85674718;chr12_86267967_86268264
THRA	ALX1	564.282	chr12_85673460_85674718
CREB3L1	ALX1	562.149	chr12_85673460_85674718
KLF12	ALX1	556.266	chr12_85576368_85576871;chr12_85673460_85674718;chr12_86267967_86268264
ELK4	ALX1	548.023	chr12_85673460_85674718;chr12_86267967_86268264
MYB	ALX1	544.045	chr12_85576368_85576871;chr12_85673460_85674718
ZNF711	ALX1	542.511	chr12_85673460_85674718
MAX	ALX1	535.566	chr12_85673460_85674718
ID4	ALX1	527.659	chr12_85673460_85674718
RFX5	ALX1	526.482	chr12_85470505_85470773;chr12_85673460_85674718
CEBPA	ALX1	519.132	chr12_85470505_85470773;chr12_85576368_85576871;chr12_85673460_85674718;chr12_86267967_86268264
HIF1A	ALX1	515.55	chr12_85576368_85576871;chr12_85673460_85674718
FOXO1	ALX1	509.716	chr12_85470505_85470773;chr12_85576368_85576871;chr12_85673460_85674718;chr12_86267967_86268264
TRIM28	ALX1	492.644	chr12_85673460_85674718
POU3F4	ALX1	486.337	chr12_85470505_85470773;chr12_85576368_85576871;chr12_85673460_85674718
NFIL3	ALX1	477.87	chr12_85576368_85576871;chr12_85673460_85674718
LHX6	ALX1	464.239	chr12_85673460_85674718
LHX8	ALX1	455.072	chr12_85673460_85674718;chr12_85673460_85674718
FOXG1	ALX1	439.419	chr12_85470505_85470773;chr12_85576368_85576871;chr12_85673460_85674718;chr12_86267967_86268264
TGIF1	ALX1	432.409	chr12_85576368_85576871;chr12_85673460_85674718;chr12_86267967_86268264
RORA	ALX1	420.811	chr12_85576368_85576871
LYL1	ALX1	420.713	chr12_85576368_85576871;chr12_85673460_85674718
NR1D1	ALX1	420.402	chr12_85673460_85674718
POU6F1	ALX1	411.403	chr12_85673460_85674718
MYBL1	ALX1	409.945	chr12_85576368_85576871;chr12_85673460_85674718
HMX1	ALX1	403.219	chr12_85576368_85576871;chr12_85673460_85674718;chr12_85673460_85674718
CDX1	ALX1	397.939	chr12_85576368_85576871
MEIS2	ALX1	396.449	chr12_85576368_85576871;chr12_85673460_85674718;chr12_86267967_86268264
GMEB2	ALX1	389.269	chr12_85673460_85674718;chr12_85673460_85674718
MZF1	ALX1	375.955	chr12_85673460_85674718;chr12_86267967_86268264
IRF1	ALX1	370.409	chr12_85673460_85674718;chr12_85673460_85674718
IRF2	ALX1	367.61	chr12_85470505_85470773;chr12_85576368_85576871;chr12_85673460_85674718
MAFG	ALX1	364.466	chr12_85576368_85576871;chr12_85673460_85674718;chr12_86267967_86268264
ID2	ALX1	349.837	chr12_85673460_85674718
FOXP3	ALX1	346.991	chr12_85576368_85576871
POU2F3	ALX1	343.607	chr12_85470505_85470773;chr12_85576368_85576871;chr12_85673460_85674718
PDX1	ALX1	341.622	chr12_85470505_85470773;chr12_85576368_85576871;chr12_85673460_85674718;chr12_86267967_86268264
ARID5A	ALX1	334.943	chr12_85576368_85576871;chr12_85673460_85674718
ELF1	ALX1	309.545	chr12_85576368_85576871;chr12_85673460_85674718;chr12_86267967_86268264
BARHL1	ALX1	309.364	chr12_85576368_85576871;chr12_85673460_85674718
RUNX2	ALX1	301.182	chr12_85576368_85576871
SOX18	ALX1	300.067	chr12_85470505_85470773;chr12_85576368_85576871;chr12_85673460_85674718;chr12_86267967_86268264
ETV3	ALX1	287.171	chr12_85673460_85674718;chr12_86267967_86268264
TBX2	ALX1	286.43	chr12_85673460_85674718;chr12_86267967_86268264
PKNOX1	ALX1	285.932	chr12_85576368_85576871;chr12_85673460_85674718;chr12_86267967_86268264
SOX7	ALX1	277.553	chr12_85470505_85470773;chr12_85576368_85576871;chr12_85673460_85674718;chr12_86267967_86268264
E2F7	ALX1	262.602	chr12_85673460_85674718
NFIC	ALX1	251.848	chr12_85470505_85470773;chr12_85576368_85576871;chr12_85673460_85674718
ZBTB12	ALX1	235.77	chr12_85673460_85674718
E2F6	ALX1	219.549	chr12_85673460_85674718
SOX21	ALX1	209.412	chr12_85470505_85470773;chr12_85576368_85576871;chr12_85673460_85674718;chr12_86267967_86268264
GSX1	ALX1	203.716	chr12_85470505_85470773;chr12_85576368_85576871;chr12_85673460_85674718;chr12_86267967_86268264
ETV6	ALX1	201.882	chr12_85673460_85674718;chr12_86267967_86268264
ZNF410	ALX1	196.539	chr12_85673460_85674718
BHLHE40	ALX1	195.789	chr12_85673460_85674718;chr12_85673460_85674718
NFIA	ALX1	191.7	chr12_85470505_85470773;chr12_85576368_85576871;chr12_85673460_85674718;chr12_86267967_86268264
ASCL1	ALX1	185.132	chr12_85470505_85470773;chr12_85673460_85674718
THAP1	ALX1	165.741	chr12_85470505_85470773;chr12_85576368_85576871;chr12_85673460_85674718;chr12_86267967_86268264
JDP2	ALX1	161.377	chr12_85576368_85576871;chr12_85673460_85674718;chr12_86267967_86268264
TFEB	ALX1	155.792	chr12_85673460_85674718
FOXL2	ALX1	155.489	chr12_85576368_85576871;chr12_85673460_85674718;chr12_86267967_86268264
PPARA	ALX1	152.019	chr12_85673460_85674718
CEBPE	ALX1	144.614	chr12_85470505_85470773;chr12_85576368_85576871;chr12_85673460_85674718;chr12_86267967_86268264
CLOCK	ALX1	144.07	chr12_85673460_85674718
HOXB8	ALX1	137.089	chr12_85470505_85470773;chr12_85576368_85576871;chr12_85673460_85674718;chr12_86267967_86268264
ZIC2	ALX1	133.161	chr12_85673460_85674718
VSX2	ALX1	122.975	chr12_85576368_85576871;chr12_85673460_85674718;chr12_86267967_86268264
NRF1	ALX1	122.876	chr12_85673460_85674718
SPDEF	ALX1	122.164	chr12_85470505_85470773;chr12_85673460_85674718;chr12_85673460_85674718
BBX	ALX1	120.56	chr12_85470505_85470773
ZNF281	ALX1	119.695	chr12_85673460_85674718
SOX14	ALX1	115.447	chr12_85470505_85470773;chr12_85576368_85576871;chr12_85673460_85674718;chr12_86267967_86268264
SP7	ALX1	114.588	chr12_85470505_85470773;chr12_85576368_85576871;chr12_85673460_85674718;chr12_85673460_85674718
ZNF740	ALX1	99.8444	chr12_85673460_85674718
NFE2L1	ALX1	87.7929	chr12_85576368_85576871;chr12_85673460_85674718;chr12_86267967_86268264
NFIB	ALX1	86.3019	chr12_85470505_85470773;chr12_85576368_85576871;chr12_85673460_85674718;chr12_86267967_86268264
NEUROD2	ALX1	84.188	chr12_85576368_85576871
BHLHA15	ALX1	80.4853	chr12_85576368_85576871
NEUROG2	ALX1	78.6281	chr12_85576368_85576871
MEOX2	ALX1	74.2786	chr12_85673460_85674718;chr12_85673460_85674718
CUX2	ALX1	74.2217	chr12_85673460_85674718;chr12_86267967_86268264
EBF1	ALX1	59.2504	chr12_85673460_85674718
HESX1	ALX1	55.6211	chr12_85673460_85674718
LHX2	ALX1	52.148	chr12_85673460_85674718
HOXC5	ALX1	46.9189	chr12_85470505_85470773;chr12_85576368_85576871;chr12_85673460_85674718;chr12_86267967_86268264
HES7	ALX1	46.5997	chr12_85673460_85674718
GBX2	ALX1	34.2577	chr12_85673460_85674718
VSX1	ALX1	32.8827	chr12_85576368_85576871;chr12_85673460_85674718;chr12_86267967_86268264
MEIS1	ALX1	28.5626	chr12_85576368_85576871;chr12_85673460_85674718;chr12_86267967_86268264
ONECUT1	ALX1	21.7016	chr12_85673460_85674718;chr12_86267967_86268264
HOXA7	ALX1	17.712	chr12_85470505_85470773;chr12_85576368_85576871;chr12_85673460_85674718;chr12_86267967_86268264
ZBTB33	ALX1	13.4785	chr12_85470505_85470773;chr12_85673460_85674718;chr12_86267967_86268264
HOXA5	ALX1	9.50842	chr12_85470505_85470773;chr12_85576368_85576871;chr12_85673460_85674718;chr12_86267967_86268264
GATA1	ALX1	2.10035	chr12_85470505_85470773;chr12_85576368_85576871;chr12_85673460_85674718;chr12_86267967_86268264
