# Supplementary material for: hReg-CNCC reconstructs a regulatory network in human cranial neural crest cells and annotates variants in a developmental context
Source: Commun Biol. 2021 Apr 6;4:442. doi: 10.1038/s42003-021-01970-0 (PMC8024315; doi:10.1038/s42003-021-01970-0)
Supplement: Supplementary file 6 — Supplementary Data 3 [file 42003_2021_1970_MOESM6_ESM.xlsx]

## Sheet: Supplementary Data 3
Supplementary Data 3: List of human paired gene expression and chromatin accessibility data used in regression of interaction strength.
ID	Tissue	Expression ID	Accessibility ID	Biosample URL
1	Hematopoietic multipotent progenitor cell	ENCSR000CSR	ENCSR000EMK	https://www.encodeproject.org/biosamples/ENCBS485ENC
2	Hematopoietic multipotent progenitor cell	ENCSR000CUA	ENCSR000EMK	https://www.encodeproject.org/biosamples/ENCBS485ENC
3	Primary hematopoietic stem cells G-CSF-mobilized Female	GSM909310	GSM530657	http://www.ncbi.nlm.nih.gov/biosample/?term=SAMN00113441
4	Fetal Adrenal Gland	GSM1220584	GSM530653	http://www.ncbi.nlm.nih.gov/biosample/?term=SAMN00113443
5	Breast variant Human Mammary Epithelial Cells (vHMEC)	GSM613867	GSM753973	http://www.ncbi.nlm.nih.gov/biosample/?term=SAMN00117167
6	Breast variant Human Mammary Epithelial Cells (vHMEC)	GSM613867	GSM753974	http://www.ncbi.nlm.nih.gov/biosample/?term=SAMN00117167
7	CD4 Primary Cells	GSM1059487	GSM665839	http://www.ncbi.nlm.nih.gov/biosample/?term=SAMN00204016
8	CD8 Primary Cells	GSM1060237	GSM665838	http://www.ncbi.nlm.nih.gov/biosample/?term=SAMN00204020
9	Foreskin Keratinocyte Primary Cells skin02	GSM751278	GSM817194	http://www.ncbi.nlm.nih.gov/biosample/?term=SAMN00205631
10	Foreskin Keratinocyte Primary Cells skin02	GSM751278	GSM817195	http://www.ncbi.nlm.nih.gov/biosample/?term=SAMN00205631
11	Primary monocytes from peripheral blood	GSM1220575	GSM701541	http://www.ncbi.nlm.nih.gov/biosample/?term=SAMN00254245
12	Primary B cells from peripheral blood	GSM1220576	GSM701507	http://www.ncbi.nlm.nih.gov/biosample/?term=SAMN00254248
13	Primary T cells from cord blood	GSM1220574	GSM701516	http://www.ncbi.nlm.nih.gov/biosample/?term=SAMN00254253
14	CD4 Primary Cells	GSM1060238	GSM701539	http://www.ncbi.nlm.nih.gov/biosample/?term=SAMN00254256
15	Primary Natural Killer cells from peripheral blood	GSM1220577	GSM701508	http://www.ncbi.nlm.nih.gov/biosample/?term=SAMN00254257
16	CD8 Primary Cells	GSM1060239	GSM701540	http://www.ncbi.nlm.nih.gov/biosample/?term=SAMN00254259
17	Fetal Intestine Large	GSM1059485	GSM701495	http://www.ncbi.nlm.nih.gov/biosample/?term=SAMN00254261
18	Fetal Intestine Large	GSM1059506	GSM701514	http://www.ncbi.nlm.nih.gov/biosample/?term=SAMN00254262
19	Fetal Intestine Large	GSM1059509	GSM701531	http://www.ncbi.nlm.nih.gov/biosample/?term=SAMN00254263
20	Fetal Intestine Small	GSM1059486	GSM701496	http://www.ncbi.nlm.nih.gov/biosample/?term=SAMN00254265
21	Fetal Intestine Small	GSM1059517	GSM701504	http://www.ncbi.nlm.nih.gov/biosample/?term=SAMN00254266
22	Fetal Intestine Small	GSM1059508	GSM701530	http://www.ncbi.nlm.nih.gov/biosample/?term=SAMN00254267
23	Fetal Kidney	GSM1059512	GSM701515	http://www.ncbi.nlm.nih.gov/biosample/?term=SAMN00254268
24	Fetal Renal Cortex	GSM1059496	GSM701529	http://www.ncbi.nlm.nih.gov/biosample/?term=SAMN00254272
25	Fetal Renal Cortex	GSM1059515	GSM701532	http://www.ncbi.nlm.nih.gov/biosample/?term=SAMN00254273
26	Fetal Renal Cortex, Left	GSM1059513	GSM701519	http://www.ncbi.nlm.nih.gov/biosample/?term=SAMN00254274
27	Fetal Renal Cortex, Right	GSM1059498	GSM701517	http://www.ncbi.nlm.nih.gov/biosample/?term=SAMN00254275
28	Fetal Renal Pelvis, Left	GSM1059514	GSM701520	http://www.ncbi.nlm.nih.gov/biosample/?term=SAMN00254278
29	Fetal Renal Pelvis, Right	GSM1059500	GSM701518	http://www.ncbi.nlm.nih.gov/biosample/?term=SAMN00254279
30	Fetal Lung, Left	GSM1101684	GSM701524	http://www.ncbi.nlm.nih.gov/biosample/?term=SAMN00254281
31	Fetal Lung, Left	GSM1101685	GSM701527	http://www.ncbi.nlm.nih.gov/biosample/?term=SAMN00254282
32	Fetal Lung, Left	GSM1101687	GSM701534	http://www.ncbi.nlm.nih.gov/biosample/?term=SAMN00254283
33	Fetal Lung, Right	GSM1101683	GSM701523	http://www.ncbi.nlm.nih.gov/biosample/?term=SAMN00254284
34	Fetal Muscle, Arm	GSM1101689	GSM701535	http://www.ncbi.nlm.nih.gov/biosample/?term=SAMN00254286
35	Fetal Muscle, Back	GSM1101690	GSM701536	http://www.ncbi.nlm.nih.gov/biosample/?term=SAMN00254287
36	Fetal Muscle Trunk	GSM1101688	GSM701533	http://www.ncbi.nlm.nih.gov/biosample/?term=SAMN00254289
37	Fetal Muscle, Upper Limb Skeletal	GSM1101686	GSM701522	http://www.ncbi.nlm.nih.gov/biosample/?term=SAMN00254290
38	Fetal Spleen	GSM1220588	GSM701509	http://www.ncbi.nlm.nih.gov/biosample/?term=SAMN00254291
39	Fetal Stomach	GSM1220587	GSM701521	http://www.ncbi.nlm.nih.gov/biosample/?term=SAMN00254293
40	Fetal Stomach	GSM1220583	GSM701538	http://www.ncbi.nlm.nih.gov/biosample/?term=SAMN00254295
41	Fetal Stomach	GSM1220594	GSM701538	http://www.ncbi.nlm.nih.gov/biosample/?term=SAMN00254295
42	Fetal Thymus	GSM1220591	GSM701497	http://www.ncbi.nlm.nih.gov/biosample/?term=SAMN00254296
43	Fetal Thymus	GSM1220593	GSM701537	http://www.ncbi.nlm.nih.gov/biosample/?term=SAMN00254298
44	Fetal Thymus	GSM1220593	GSM774230	http://www.ncbi.nlm.nih.gov/biosample/?term=SAMN00254298
45	Foreskin Fibroblast Primary Cells skin01	GSM751277	GSM774240	http://www.ncbi.nlm.nih.gov/biosample/?term=SAMN00259542
46	Foreskin Fibroblast Primary Cells skin01	GSM751277	GSM774241	http://www.ncbi.nlm.nih.gov/biosample/?term=SAMN00259542
47	Foreskin Melanocyte Primary Cells skin01	GSM751276	GSM774243	http://www.ncbi.nlm.nih.gov/biosample/?term=SAMN00259543
48	Foreskin Melanocyte Primary Cells skin01	GSM751276	GSM774244	http://www.ncbi.nlm.nih.gov/biosample/?term=SAMN00259543
49	Fetal Intestine Large	GSM1059516	GSM774213	http://www.ncbi.nlm.nih.gov/biosample/?term=SAMN00696685
50	Fetal Intestine Large	GSM1059518	GSM774220	http://www.ncbi.nlm.nih.gov/biosample/?term=SAMN00696688
51	Fetal Intestine Large	GSM1059520	GSM774228	http://www.ncbi.nlm.nih.gov/biosample/?term=SAMN00696689
52	Treg Primary Cells	GSM1059522	GSM774233	http://www.ncbi.nlm.nih.gov/biosample/?term=SAMN00696690
53	Treg Primary Cells	GSM1059507	GSM774216	http://www.ncbi.nlm.nih.gov/biosample/?term=SAMN00696694
54	Treg Primary Cells	GSM1059519	GSM774225	http://www.ncbi.nlm.nih.gov/biosample/?term=SAMN00696695
55	Fetal Renal Pelvis	GSM1059524	GSM774222	http://www.ncbi.nlm.nih.gov/biosample/?term=SAMN00696698
56	Fetal Renal Pelvis	GSM1059527	GSM774236	http://www.ncbi.nlm.nih.gov/biosample/?term=SAMN00696699
57	Fetal Lung, Right	GSM1101691	GSM774227	http://www.ncbi.nlm.nih.gov/biosample/?term=SAMN00696704
58	Fetal Lung, Right	GSM1101692	GSM774231	http://www.ncbi.nlm.nih.gov/biosample/?term=SAMN00696705
59	Fetal Muscle, Arm	GSM1220595	GSM774223	http://www.ncbi.nlm.nih.gov/biosample/?term=SAMN00696706
60	Fetal Muscle, Arm	GSM1101694	GSM774226	http://www.ncbi.nlm.nih.gov/biosample/?term=SAMN00696707
61	Fetal Muscle, Arm	GSM1101695	GSM774234	http://www.ncbi.nlm.nih.gov/biosample/?term=SAMN00696708
62	Fetal Muscle, Arm	GSM1101682	GSM774239	http://www.ncbi.nlm.nih.gov/biosample/?term=SAMN00696709
63	Fetal Muscle, Back	GSM1220596	GSM774224	http://www.ncbi.nlm.nih.gov/biosample/?term=SAMN00696710
64	Fetal Muscle, Back	GSM1101696	GSM774235	http://www.ncbi.nlm.nih.gov/biosample/?term=SAMN00696711
65	Fetal Muscle Leg	GSM1101698	GSM774242	http://www.ncbi.nlm.nih.gov/biosample/?term=SAMN00696712
66	Fetal Muscle, Lower Limb	GSM1101697	GSM774238	http://www.ncbi.nlm.nih.gov/biosample/?term=SAMN00696713
67	Treg Primary Cells	GSM1220590	GSM774212	http://www.ncbi.nlm.nih.gov/biosample/?term=SAMN00696718
68	Treg Primary Cells	GSM1220597	GSM774232	http://www.ncbi.nlm.nih.gov/biosample/?term=SAMN00696719
69	Foreskin Keratinocyte Primary Cells skin02	GSM941745	GSM817196	http://www.ncbi.nlm.nih.gov/biosample/?term=SAMN00727775
70	Foreskin Keratinocyte Primary Cells skin02	GSM941745	GSM817197	http://www.ncbi.nlm.nih.gov/biosample/?term=SAMN00727775
71	Foreskin Fibroblast Primary Cells skin02	GSM941744	GSM817169	http://www.ncbi.nlm.nih.gov/biosample/?term=SAMN00727776
72	Foreskin Fibroblast Primary Cells skin02	GSM941744	GSM817170	http://www.ncbi.nlm.nih.gov/biosample/?term=SAMN00727776
73	Melanocyte	GSM941743	GSM1027307	http://www.ncbi.nlm.nih.gov/biosample/?term=SAMN00727777
74	Melanocyte	GSM941743	GSM1027312	http://www.ncbi.nlm.nih.gov/biosample/?term=SAMN00727777
75	Fetal Adrenal Gland	GSM1059505	GSM817165	http://www.ncbi.nlm.nih.gov/biosample/?term=SAMN00739167
76	Fetal Adrenal Gland	GSM1059525	GSM817167	http://www.ncbi.nlm.nih.gov/biosample/?term=SAMN00739168
77	Fetal Heart	GSM1059495	GSM817220	http://www.ncbi.nlm.nih.gov/biosample/?term=SAMN00739169
78	Fetal Kidney	GSM1059510	GSM817159	http://www.ncbi.nlm.nih.gov/biosample/?term=SAMN00739174
79	Fetal Kidney, Left	GSM1059526	GSM817181	http://www.ncbi.nlm.nih.gov/biosample/?term=SAMN00739175
80	Fetal Renal Cortex, Left	GSM1059528	GSM817190	http://www.ncbi.nlm.nih.gov/biosample/?term=SAMN00739179
81	Fetal Renal Cortex, Left	GSM1059489	GSM817203	http://www.ncbi.nlm.nih.gov/biosample/?term=SAMN00739180
82	Fetal Renal Cortex, Left	GSM1059492	GSM817211	http://www.ncbi.nlm.nih.gov/biosample/?term=SAMN00739181
83	Fetal Renal Cortex, Right	GSM1059488	GSM817202	http://www.ncbi.nlm.nih.gov/biosample/?term=SAMN00739182
84	Fetal Renal Cortex, Right	GSM1059499	GSM817210	http://www.ncbi.nlm.nih.gov/biosample/?term=SAMN00739183
85	Treg Primary Cells	GSM1059493	GSM817218	http://www.ncbi.nlm.nih.gov/biosample/?term=SAMN00739185
86	Fetal Renal Pelvis, Left	GSM1059491	GSM817193	http://www.ncbi.nlm.nih.gov/biosample/?term=SAMN00739186
87	Fetal Renal Pelvis, Left	GSM1059504	GSM817205	http://www.ncbi.nlm.nih.gov/biosample/?term=SAMN00739187
88	Fetal Renal Pelvis, Left	GSM1059503	GSM817209	http://www.ncbi.nlm.nih.gov/biosample/?term=SAMN00739188
89	Fetal Renal Pelvis, Right	GSM1059490	GSM817192	http://www.ncbi.nlm.nih.gov/biosample/?term=SAMN00739189
90	Fetal Renal Pelvis, Right	GSM1059502	GSM817204	http://www.ncbi.nlm.nih.gov/biosample/?term=SAMN00739190
91	Fetal Renal Pelvis, Right	GSM1059501	GSM817208	http://www.ncbi.nlm.nih.gov/biosample/?term=SAMN00739191
92	Fetal Lung, Left	GSM1101693	GSM817168	http://www.ncbi.nlm.nih.gov/biosample/?term=SAMN00739192
93	Fetal Lung, Left	GSM1101699	GSM817175	http://www.ncbi.nlm.nih.gov/biosample/?term=SAMN00739193
94	Fetal Lung, Left	GSM1101708	GSM817185	http://www.ncbi.nlm.nih.gov/biosample/?term=SAMN00739194
95	Fetal Lung, Right	GSM1101707	GSM817174	http://www.ncbi.nlm.nih.gov/biosample/?term=SAMN00739196
96	Fetal Lung, Right	GSM1101709	GSM817186	http://www.ncbi.nlm.nih.gov/biosample/?term=SAMN00739197
97	Fetal Muscle, Arm	GSM1101701	GSM817178	http://www.ncbi.nlm.nih.gov/biosample/?term=SAMN00739198
98	Fetal Muscle, Arm	GSM1101702	GSM817184	http://www.ncbi.nlm.nih.gov/biosample/?term=SAMN00739199
99	Fetal Muscle, Arm	GSM1101710	GSM817191	http://www.ncbi.nlm.nih.gov/biosample/?term=SAMN00739200
100	Fetal Muscle, Arm	GSM1101674	GSM817214	http://www.ncbi.nlm.nih.gov/biosample/?term=SAMN00739201
101	Fetal Muscle, Arm	GSM1101675	GSM817216	http://www.ncbi.nlm.nih.gov/biosample/?term=SAMN00739202
102	Fetal Muscle, Back	GSM1101703	GSM817171	http://www.ncbi.nlm.nih.gov/biosample/?term=SAMN00739203
103	Fetal Muscle, Back	GSM1101704	GSM817182	http://www.ncbi.nlm.nih.gov/biosample/?term=SAMN00739204
104	Fetal Muscle, Back	GSM1101661	GSM817200	http://www.ncbi.nlm.nih.gov/biosample/?term=SAMN00739205
105	Fetal Muscle, Back	GSM1101663	GSM817207	http://www.ncbi.nlm.nih.gov/biosample/?term=SAMN00739206
106	Fetal Muscle, Back	GSM1101677	GSM817217	http://www.ncbi.nlm.nih.gov/biosample/?term=SAMN00739207
107	Fetal Muscle Leg	GSM1101705	GSM817179	http://www.ncbi.nlm.nih.gov/biosample/?term=SAMN00739208
108	Fetal Muscle Leg	GSM1101706	GSM817183	http://www.ncbi.nlm.nih.gov/biosample/?term=SAMN00739209
109	Fetal Muscle Leg	GSM1101664	GSM817206	http://www.ncbi.nlm.nih.gov/biosample/?term=SAMN00739211
110	Fetal Muscle Leg	GSM1101671	GSM817213	http://www.ncbi.nlm.nih.gov/biosample/?term=SAMN00739212
111	Fetal Muscle, Back	GSM1101676	GSM817212	http://www.ncbi.nlm.nih.gov/biosample/?term=SAMN00739213
112	Fetal Spinal Cord	GSM1101711	GSM817189	http://www.ncbi.nlm.nih.gov/biosample/?term=SAMN00739216
113	Treg Primary Cells	GSM1220598	GSM817173	http://www.ncbi.nlm.nih.gov/biosample/?term=SAMN00739217
114	Treg Primary Cells	GSM1220600	GSM817199	http://www.ncbi.nlm.nih.gov/biosample/?term=SAMN00739218
115	Fetal Thymus	GSM1220599	GSM817172	http://www.ncbi.nlm.nih.gov/biosample/?term=SAMN00739219
116	Fibroblasts, Fetal Skin, Abdomen	GSM1101680	GSM878636	http://www.ncbi.nlm.nih.gov/biosample/?term=SAMN00791499
117	Fibroblasts, Fetal Skin, Abdomen	GSM1101681	GSM878635	http://www.ncbi.nlm.nih.gov/biosample/?term=SAMN00791500
118	Fibroblasts, Fetal Skin, Back	GSM1101665	GSM878624	http://www.ncbi.nlm.nih.gov/biosample/?term=SAMN00791501
119	Fibroblasts, Fetal Skin, Back	GSM1101666	GSM878623	http://www.ncbi.nlm.nih.gov/biosample/?term=SAMN00791502
120	Fibroblasts, Fetal Skin, Scalp	GSM1101667	GSM878634	http://www.ncbi.nlm.nih.gov/biosample/?term=SAMN00791511
121	Fibroblasts, Fetal Skin, Scalp	GSM1101668	GSM878633	http://www.ncbi.nlm.nih.gov/biosample/?term=SAMN00791512
122	Fetal Heart	GSM1059494	GSM878630	http://www.ncbi.nlm.nih.gov/biosample/?term=SAMN00791519
123	Fetal Renal Cortex	GSM1059497	GSM878629	http://www.ncbi.nlm.nih.gov/biosample/?term=SAMN00791521
124	Fetal Muscle, Arm	GSM1101700	GSM878610	http://www.ncbi.nlm.nih.gov/biosample/?term=SAMN00791524
125	Fetal Muscle, Arm	GSM1101673	GSM878625	http://www.ncbi.nlm.nih.gov/biosample/?term=SAMN00791528
126	Fetal Muscle, Back	GSM1101678	GSM878632	http://www.ncbi.nlm.nih.gov/biosample/?term=SAMN00791531
127	Fetal Muscle Leg	GSM1101669	GSM878622	http://www.ncbi.nlm.nih.gov/biosample/?term=SAMN00791534
128	Fetal Muscle Leg	GSM1101670	GSM878626	http://www.ncbi.nlm.nih.gov/biosample/?term=SAMN00791535
129	Fetal Muscle Leg	GSM1101672	GSM878631	http://www.ncbi.nlm.nih.gov/biosample/?term=SAMN00791536
130	Fetal Muscle Leg	GSM1220579	GSM878653	http://www.ncbi.nlm.nih.gov/biosample/?term=SAMN00791538
131	Fetal Muscle Trunk	GSM1220582	GSM878654	http://www.ncbi.nlm.nih.gov/biosample/?term=SAMN00791539
132	Treg Primary Cells	GSM1220581	GSM878659	http://www.ncbi.nlm.nih.gov/biosample/?term=SAMN00791541
133	Fetal Spinal Cord	GSM1220580	GSM878661	http://www.ncbi.nlm.nih.gov/biosample/?term=SAMN00791542
134	Treg Primary Cells	GSM1220586	GSM878617	http://www.ncbi.nlm.nih.gov/biosample/?term=SAMN00791546
135	Fetal Thymus	GSM1220601	GSM878627	http://www.ncbi.nlm.nih.gov/biosample/?term=SAMN00791547
136	Fetal Thymus	GSM1220578	GSM878657	http://www.ncbi.nlm.nih.gov/biosample/?term=SAMN00791549
137	Pancreas	GSM1010966	GSM1027326	http://www.ncbi.nlm.nih.gov/biosample/?term=SAMN00847539
138	Small Intestine	GSM1120314	GSM1027327	http://www.ncbi.nlm.nih.gov/biosample/?term=SAMN00847542
139	Gastric	GSM1010960	GSM1027325	http://www.ncbi.nlm.nih.gov/biosample/?term=SAMN00849927
140	Ovary	GSM1010948	GSM1027334	http://www.ncbi.nlm.nih.gov/biosample/?term=SAMN01085433
141	Gastric	GSM1120306	GSM1027320	http://www.ncbi.nlm.nih.gov/biosample/?term=SAMN01737661
142	Psoas Muscle	GSM1120310	GSM1027321	http://www.ncbi.nlm.nih.gov/biosample/?term=SAMN01737663
143	Pancreas	GSM1120309	GSM1027335	http://www.ncbi.nlm.nih.gov/biosample/?term=SAMN01737669
144	Fetal Adrenal Gland	GSM1060240	GSM1027310	http://www.ncbi.nlm.nih.gov/biosample/?term=SAMN01797249
145	Fetal Adrenal Gland	GSM1060241	GSM1027311	http://www.ncbi.nlm.nih.gov/biosample/?term=SAMN01797250
146	Fetal Ovary	GSM1101662	GSM1027306	http://www.ncbi.nlm.nih.gov/biosample/?term=SAMN01797272
147	Fetal Spinal Cord	GSM1101679	GSM1027308	http://www.ncbi.nlm.nih.gov/biosample/?term=SAMN01797275
148	Fetal Kidney	GSM1059523	GSM774221	http://www.ncbi.nlm.nih.gov/biosample/?term=SAMN01882001
