# Supplementary material for: hReg-CNCC reconstructs a regulatory network in human cranial neural crest cells and annotates variants in a developmental context
Source: Commun Biol. 2021 Apr 6;4:442. doi: 10.1038/s42003-021-01970-0 (PMC8024315; doi:10.1038/s42003-021-01970-0)
Supplement: Supplementary file 7 — Supplementary Data 4 [file 42003_2021_1970_MOESM7_ESM.xlsx]

## Sheet: Supplementary Data 4
Supplementary Data 4: 27 tissues used for control of fold change enrichment of face GWAS.
Tissue	Accession ID
Ammon's_horn	ENCSR584LUZ
BJ	ENCFF001COH
caudate_nucleus	ENCSR015BGH
CD4_Primary_Cells	GSM665839,GSM701539
CD8_Primary_Cells	GSM665838,GSM701540
cerebellum	ENCSR000EIJ
Foreskin_Fibroblast_Primary_Cells_skin02	GSM817169,GSM817170
Foreskin_Keratinocyte_Primary_Cells_skin02	GSM817196,GSM817197
frontal_cortex	ENCSR000EIY,ENCSR000EIK
Gastric	GSM1027325
GM12878	ENCFF000SKV
H1_BMP4_Derived_Trophoblast_Cultured_Cells	ENCFF983HYM
H1-hESC	ENCFF876IHU
H7-hESC	ENCFF000SOL
Hematopoietic_multipotent_progenitor_cell	ENCSR115YPI
Jurkat	ENCFF001DOT
Ovary	GSM1027334
Pancreas	GSM1027326,GSM1027335
Primary_B_cells_from_peripheral_blood	GSM701507
Primary_hematopoietic_stem_cells_G-CSF-mobilized_Female	GSM530657
Primary_monocytes_from_peripheral_blood	GSM701541
Primary_Natural_Killer_cells_from_peripheral_blood	GSM701508
Primary_T_cells_from_cord_blood	GSM701516
Psoas_Muscle	GSM1027321
putamen	ENCSR493VDS
Treg_Primary_Cells	GSM774233,GSM774216,GSM774212,GSM774232,GSM817218,GSM817173,GSM817199,GSM878659
Heart	ENCSR000EJQ
