# Supplementary material for: hReg-CNCC reconstructs a regulatory network in human cranial neural crest cells and annotates variants in a developmental context
Source: Commun Biol. 2021 Apr 6;4:442. doi: 10.1038/s42003-021-01970-0 (PMC8024315; doi:10.1038/s42003-021-01970-0)
Supplement: Supplementary file 8 — Supplementary Data 5 [file 42003_2021_1970_MOESM8_ESM.xlsx]

## Sheet: Figure 2a,b
	Precision	Recall	F1 score	Note
Single1	0.0443686	0.273684	0.0763583
Single2	0.05	0.389474	0.0886228
Single3	0.0398406	0.210526	0.0670017
Single4	0.038526	0.242105	0.066474
Single5	0.043152	0.242105	0.0732484
Single6	0.0421245	0.242105	0.0717629
CUT50	0.0457856	0.463158	0.0833333
CUT100	0.0475059	0.421053	0.0853789
CUT150	0.0483029	0.389474	0.0859466
CUT200	0.0512091	0.378947	0.0902256	hReg-CNCC
CUT250	0.0500759	0.347368	0.0875332
CUT500	0.0522088	0.273684	0.0876897
Union	0.0454995	0.484211	0.0831826
Overlap	0.0392857	0.115789	0.0586667

## Sheet: Figure 2c
NR2F1	Precision	Recall		TFAP2A	Precision	Recall
Network1	0.518347	0.0367133		Network1	0.778596	0.063013
Network2	0.520885	0.041154		Network2	0.760948	0.0694996
Network3	0.533185	0.0358251		Network3	0.764677	0.0586255
Network4	0.544932	0.0513631		Network4	0.757573	0.0770926
Network5	0.54396	0.0454639		Network5	0.774295	0.0700669
Network6	0.545598	0.0451928		Network6	0.771731	0.0702655
hReg-CNCC	0.572584	0.056935		hReg-CNCC	0.800695	0.0871818

## Sheet: Figure 2d
	All	hDEG	Fold Change
hReg-CNCC	216	45	2.31
ABC	260	38	1.6
Nearest	1445	214	1.62

## Sheet: Figure 2e
hReg-CNCC	ABC	Nearest
AIAP2	ABHD6	ABCB9
CACNA2D2	ACAD8	ACOX3
CAMK1	ADAM11	ADAM23
CDK18	ADAMTS9	ADAM33
CMBL	ALAD	ADTRP
CNRIP1	ANKH	AGPAT4
CORO2A	ATP6V1C1	AGTPBP1
CRADD	B3GAT1	AIAP2
CXCL12	C6orf89	ALK
CYP11A1	CMBL	ANKH
DCLRE1C	DLGAP1	ANKMY1
DOK6	EMILIN2	ANKRD20A1
DPY19L2	GLO1	APBA1
EMILIN2	KRBA1	ARHGAP20
FAM222A	LINC00173	ARHGAP44
GAL3ST1	LINC00526	AS3MT
H1F0	LINC00667	ATP6AP1L
IFIT1	LOC100288911	ATP6AP2
IFITM3	MAPT	ATP6V1H
IL17RC	MDGA1	BAI3
IMPACT	METTL4	BDH1
ITGA11	MOCS1	C10orf35
ITGA4	NDUFAF7	C1orf159
MAB21L1	NME1-NME2	C3orf18
MREG	NME2	CACNA2D2
MT2A	PCDH20	CAPN12
MYO7A	PLEKHM1	CCDC180
PLOD1	SEMA5A	CD8A
PTPRJ	SLC25A26	CD8B
ROBO3	SLC8A1	CDH9
RPL22	SNHG18	CDK18
RPP25	SPATA20	CLHC1
RUNDC3A	SUSD1	CNRIP1
RXRG	TOB1-AS1	CNTN1
SEC14L6	TSTD3	CNTN3
SEMA5A	VSIG10	COBLL1
SLC35E2B	ZNF467	COCH
SLC35G2	ZNF783	CORO2A
SMAGP		CPNE7
TCTN3		CRADD
TNIK		CTBS
TRHDE		CTIF
TSPAN11		CXCL12
UCP2		CYP11A1
ZNF215		CYP26B1
ZNF227		CYP4V2
		DAB1
		DDX11
		DDX25
		DHRS12
		DHRS4L2
		DISC1
		DLC1
		DLGAP1
		DNAH6
		DOK6
		DPEP1
		DPPA4
		DSEL
		DYRK4
		EDNRB
		ELAC2
		EMILIN2
		ENTPD1
		ERAP1
		ERCC5
		ERMAP
		ESD
		EXD3
		FAM218A
		FAM27E3
		FAM65B
		FANCC
		FBXO3
		FGF18
		FHIT
		FRAS1
		FRK
		FUCA2
		GOLGA8J
		GPM6A
		GPR133
		GPR153
		GRAMD1B
		GRHL3
		GRID1
		GTF2H2
		GTPBP6
		GUCA1A
		GUCY1A3
		HK1
		HLA-DPA1
		HRASLS
		HTRA3
		IFITM3
		IL1RAPL1
		IMPACT
		ITGA11
		ITGA4
		KCNC1
		KCNIP1
		KDELR3
		KIAA1456
		KRBA2
		LCP2
		LIN7A
		LMF1
		LRRC8E
		LRRN3
		LY6E
		MAB21L1
		MAGI2
		MDGA1
		METTL17
		METTL7A
		MMAB
		MOXD1
		MPP4
		MPPED2
		MREG
		MRO
		MYLIP
		MYLK
		MYO5B
		MYO7A
		N6AMT2
		NFE2L3
		NLGN1
		NOS1
		NOXA1
		NPIPB5
		NRROS
		NTRK2
		NUAK1
		OSBPL5
		OTUD7A
		P2RY1
		PACRGL
		PARP11
		PCDH17
		PCDH9
		PCTP
		PFKP
		PHACTR1
		PHACTR3
		PHYKPL
		PLCXD1
		POU3F1
		PRKCZ
		PRKG1
		PTGIS
		PTPLAD2
		PTPRJ
		PTPRM
		RAB40C
		RABL2A
		RERG
		RGPD6
		RGS14
		RPL26
		RPL34
		RUNDC3A
		S1PR1
		SDCCAG8
		SEC14L6
		SEMA5A
		SERPINA5
		SFRP2
		SH3RF3
		SHISA3
		SLC12A8
		SLC35G2
		SLC8A1
		SLC9A9
		SLFN13
		SLITRK5
		SMAGP
		SMAP2
		SOCS2
		SSTR3
		STARD5
		STON2
		STPG1
		SVIP
		SYT13
		TAF8
		TCTN3
		TEN1
		TIMM22
		TMEM108
		TMEM217
		TMEM241
		TNFAIP3
		TNFRSF19
		TNIK
		TRHDE
		TRPA1
		TSHR
		TSPAN11
		TTLL3
		TTLL7
		UCP2
		UGGT2
		UGT3A2
		VSNL1
		WWOX
		ZFAND4
		ZNF215
		ZNF227
		ZNF267
		ZNF37A
		ZNF385D
		ZNF43
		ZNF839

## Sheet: Figure 3a
	ZFYVE9	LRRFIP1	CTTNBP2NL	CDK3	C1orf109	CENPC	E2F7	ICAM3	XRCC1	PPP1R37	ADAM22	SP2	CTNNBL1	S100A4	ANKRD46	DTD1	H2AFZ	GALNT14	SH3BGR	TMEM39A	MYBL2	CCDC124	C19orf71	ZNF33B	STRIP2	MTA2	NAIF1	RIPK2	VPS41	CIAPIN1	AGTPBP1	FANCI	ERCC3	ACOX1	MBOAT1	MOSPD3	DNMT1	ZBTB44	JRKL	SCARB2	YTHDF3	GJC1	USP51	HDHD2	EXOC4	MBD6	DPYSL4	MRPL33	TRO
NFATC3	0	0	0	0	0	0	0	0	0	0	0	0	0	0	0	0	0	0	0	0	0	0	0	0	0	0	0	0	0	0	0	0	0	0	0	0	0	0	0	0	0	0	0	0	0	0	0	0	0
TFAP4	0	0	0	0	0	0	44.8324	71.261	18.5944	0	0	99.4639	0	0	0	0	0	0	0	0	0	0	140.69	0	0	12.9073	0	0	0	0	0	0	8.11877	0	0	0.888645	19.3987	0	0	0	0	34.3778	0	0	0	0	0	0	17.3102
ARID3A	0	0	0	0	0	0	0	0	0	0	0	0	0	0	0	0	0	0	0	0	0	0	0	0	0	0	0	0	0	0	0	0	0	0	0	0	0	0	0	0	0	0	0	0	0	0	0	0	0
NRF1	0	0	0	0	0	0	0	0	33.4636	0	0	0	0	0	0	0	0	0	0	0	0	0	151.184	0	0	0	0	0	0	0	0	0	0	0	0	0	8.92095	0	0	0	0	0	0	0	0	0	0	0	3.75669
SOX9	0	0	0	0	0	0	21.2559	3.41372	15.7489	0	41.4442	30.329	0	0	0	0	0	0	0	0	0	0.561962	60.1031	0	0	6.55674	0	0	0	0	0	0	0	0	0	0	5.51682	0	0	0	0	2.18359	0	0	0	0	0	0	6.38861
SOX11	39.8155	0	4.65752	0	0	0	161.909	73.5434	88.3677	0	197.067	180.407	0	32.251	28.3348	0.968907	2.38001	0	29.2152	0	0	21.7446	354.664	0	17.4499	43.2161	9.93044	0	17.5897	10.4826	0	2.98832	33.6742	0	54.5641	0	30.292	0	0	8.21635	0	92.4368	0	0	5.23311	20.4975	0	0	97.8706
FOXO3	0	0	0	0	0	0	0	0	26.3551	0	0	138.728	0	0	0	0	0	0	0	0	0	0	171.663	0	0	29.5506	0	0	0	0	0	0	2.74655	0	0	0	3.88355	0	0	0	0	0	0	0	0	0	0	0	0
TFCP2	0	0	0	0	0	0	0	43.1316	36.3449	0	0	83.2503	0	0	0	0	0	0	0	0	0	0	226.866	0	0	18.195	0	0	0	18.1787	0	0	24.0995	0	0	0	14.3013	0	0	0	0	1.13183	0	0	0	0	0	0	0
ZEB1	0	0	0	0	0	0	0	0	0	0	0	0	0	0	0	0	0	0	0	0	0	0	0	0	0	0	0	0	0	0	0	0	0	0	0	0	0	0	0	0	0	0	0	0	0	0	0	0	0
STAT5B	0	0	0	0	0	0	0	0	0	0	0	0	0	0	0	0	0	0	0	0	0	0	0	0	0	0	0	0	0	0	0	0	0	0	0	0	0	0	0	0	0	0	0	0	0	0	0	0	0
RELA	0	0	0	0	0	0	0	0	0	0	0	0	0	0	0	0	0	0	0	0	0	0	0	0	0	0	0	0	0	0	0	0	0	0	0	0	0	0	0	0	0	0	0	0	0	0	0	0	0
HEYL	0	0	0	0	0	0	54.8964	146.949	159.348	0	213.785	158.953	0	0	0	0	0	0	0	0	7.67388	16.1829	838.886	0	0	41.8295	0	0	0	13.7221	0	0	38.6251	0	0	0	65.2188	0	0	0	0	0	0	0	0	0	0	0	31.2936
RARG	0	0	0	0	13.0647	0	12.6366	17.3208	8.30258	0	0	93.1602	0	1.21249	0	0	0	0	0	0	5.1262	0	125.775	0	0	41.4108	0	0	0	19.6789	0	2.54697	18.971	0	0	0	6.64563	0	0	0	0	4.62373	0	0	0	2.12912	0	0	9.32166
NFIB	0	0	0	0	0	0	0	0	0	0	0	0	0	0	0	0	0	0	0	0	0	0	0	0	0	0	0	0	0	0	0	0	0	0	0	0	0	0	0	0	0	0	0	0	0	0	0	0	0
FOXC2	0	0	0	0	30.2163	0	8.20302	58.237	87.2714	0	97.2882	169.37	4.75328	0	0	0	0	0	19.5613	0	0	10.6446	433.449	0	0	59.2678	0	0	0.732706	2.58545	0	0	15.6434	0	11.0356	0	20.8807	0	0	0	0	51.8224	0	0	0	15.9915	0	0	41.401
ARNT2	0	0	0	0	0	0	73.7332	0	41.7151	0	17.9971	26.1622	0	0	0	0	6.56475	0	0	0	0	7.44303	73.1219	0	0	3.10135	0	0	0	0	0	0	0	0	0	9.60718	3.76469	0	0	0	0	0	0	0	0	0	0	0	43.7203
RXRB	10.0712	0	0	0	4.07958	0	85.4073	79.1034	59.1976	0	0	127.06	4.83296	0	35.2927	4.22922	0	0	0	5.44754	0	3.11231	162.858	0	0	48.6902	0	0	0	23.7109	0	9.51878	18.7338	0	0	16.8441	31.024	0	0	0	0	22.8342	0	0	0	22.4043	0	0	29.7863
ALX1	18.1005	5.58441	0	0	222.101	0	62.6538	264.969	281.443	20.6788	433.094	750.001	56.3134	0	75.6776	18.3772	16.6831	0	110.216	106.97	0	49.0296	1583.55	0	76.6243	194.436	0	64.5199	0	121.257	37.0985	4.02697	50.5392	0	37.5738	103.194	108.772	0	0	36.9355	0	234.604	0	78.0523	40.1933	41.8308	0	2.9123	141.309
TFEB	0	0	0	0	0	0	0	0	0	0	0	0	0	0	0	0	0	0	0	0	0	0	0	0	0	0	0	0	0	0	0	0	0	0	0	0	0	0	0	0	0	0	0	0	0	0	0	0	0
NFIC	0	0	0	0	0	0	0	0	0	0	0	0	0	0	0	0	0	0	0	0	0	0	0	0	0	0	0	0	0	0	0	0	0	0	0	0	0	0	0	0	0	0	0	0	0	0	0	0	0
E2F5	0	0	0	0	0	0	0	0	15.0998	0	0	22.331	0	0	0	0	0	0	0	0	0	0	0	0	0	8.64196	0	0	0	0	0	0	0	0	0	0	0	0	0	0	0	0	0	0	0	0	0	0	0
USF2	0	0	0	0	0	0	0	0	0	0	8.76327	9.31488	0	0	0	0	0	0	0	0	0	0	0	0	0	0	0	0	0	0	0	0	0	0	0	0	0	0	0	0	0	0	0	0	0	0	0	0	0
MAFF	0	0	0	0	0	0	0	0	0	0	0	0	0	0	0	0	0	0	0	0	0	0	0	0	0	0	0	0	0	0	0	0	0	0	0	0	0	0	0	0	0	0	0	0	0	0	0	0	0
E2F7	0	0	0	0	0	0	0	0	0.225153	0	0	0	0	0	0	0	0	0	0	0	0	0	0	0	0	0	0	0	0	0	0	0	0	0	0	0	0	0	0	0	0	0	0	0	0	0	0	0	0
NR2C2	0	0	0	0	0	0	69.5611	59.3658	98.8846	0	0	204.056	0	0	0	0	0.667205	0	0	0	0.279435	0	583.963	0	0	71.8834	0	0	0	21.9872	0	0	22.2962	0	0	0	37.954	0	0	0	0	0	0	0	0	6.57893	0	0	43.8705
TFE3	0	0	0	0	0	0	7.16521	0	0	0	0	9.13265	0	0	0	0	0	0	0	0	0	0	49.4041	0	0	0	0	0	0	0	0	0	0	0	0	0	0	0	0	0	0	0	0	0	0	0	0	0	0
PBX1	0	0	0	0	0	0	0	0	1.42914	0	0	14.9521	0	0	0	0	0	0	0	0	0	0	108.633	0	0	4.4129	0	0	0	0	0	0	0	0	0	0	0	0	0	0	0	0	0	0	0	0	0	0	0
MAX	0	0	0	0	0	0	0	0	0	0	0	0	0	0	0	0	0	0	0	0	0	0	36.8583	0	0	0	0	0	0	0	0	0	0	0	0	0	0	0	0	0	0	0	0	0	0	9.7848	0	0	0
BARX1	0	0	0	0	0	0	0	0	0	0	49.5067	0	0	0	0	0	0	0	0	0	0	0	7.74961	0	0	0	0	48.514	0	0	0	0	0	0	0	0	0	0	0	0	0	0	0	0	11.9651	0	0	0	0
KLF13	0	0	0	0	0	0	0	0	21.611	0	0	4.71776	0	0	0	0	0	0	0	0	0	0	111.545	0	0	2.83668	0	0	0	0	0	0	0	0	0	0	3.51661	0	0	0	0	0	0	0	0	0	0	0	14.9463
OSR2	0	0	0	0	0	0	0	0	0	0	0	0	0	0	0	0	0	0	0	0	0	0	0	0	0	0	0	0	0	0	0	0	0	0	0	0	0	0	0	0	0	0	0	0	0	0	0	0	0
MXI1	0	0	0	0	0	0	0	0	0	0	0	0	0	0	0	0	0	0	0	0	0	0	191.843	0	0	0	0	0	0	0	0	0	0	0	0	0	0	0	0	0	0	0	0	0	0	0	0	0	0
TBX3	0	0	0	0	0	0	0	0	0	0	0	0	0	0	0	0	0	0	0	0	0	0	0	0	0	0	0	0	0	0	0	0	0	0	0	0	0	0	0	0	0	0	0	0	0	0	0	0	0
NR3C1	0	0	0	0	0	0	0	0	0	0	0	0	0	0	0	0	0	0	0	0	0	0	0	0	0	0	0	0	0	0	0	0	0	0	0	0	0	0	0	0	0	0	0	0	0	0	0	0	0
NFKB1	0	0	0	0	0	0	0	0	0	0	0	0	0	0	0	0	0	0	0	0	0	0	0	0	0	0	0	0	0	0	0	0	0	0	0	0	0	0	0	0	0	0	0	0	0	0	0	0	0
TEAD1	0	0	0	0	0	0	30.4957	34.4934	56.4989	0	0	125.749	0	0	0	0	0	0	0	0	0	0	352.476	0	0	27.7077	0	0	0	0	0	0	28.45	0	0	0	20.8868	0	0	0	0	0	0	0	0	0	0	0	34.1106
BHLHE40	0	0	0	0	0	0	0	0	0.69084	0	0	0	0	0	0	0	0	0	0	0	0	0	102.99	0	0	0	0	0	0	0	0	0	0	0	0	0	0	0	0	0	0	0	0	0	0	0	0	0	0
NFE2L1	0	0	0	0	0	0	0	0	0	0	0	0	0	0	0	0	0	0	0	0	0	0	0	0	0	0	0	0	0	0	0	0	0	0	0	0	0	0	0	0	0	0	0	0	0	0	0	0	0
TEAD2	0	0	0	0	0	0	58.011	61.2899	69.2202	0	56.6939	94.3889	7.28167	0	5.09766	0	1.02678	0	10.8939	18.5302	3.53843	1.74751	339.43	0	0	31.0545	0	16.9763	0	18.7436	2.6192	4.35569	40.2365	0	18.069	0.948185	28.0736	0	0	2.50277	0	9.63449	0	0	0	18.8816	0	0	46.1019
SP2	0	0	8.90416	0	0	0	44.2084	142.186	140.412	0	0	521.737	16.4287	0	0	6.30989	1.24776	0	0	10.81	20.2277	9.95403	1000.48	0	3.31558	92.4765	0	0	0	19.619	8.00569	0	32.702	0	0	8.07617	63.8175	0	0	0	0	27.1101	0	0	0	13.4902	0	0	112.112
TP53	0	0	0	0	0	0	0	0	1.43175	0	0	0	0	0	0	0	0	0	0	0	0	0	0	0	0	0	0	0	0	0	0	0	0	0	0	0	0	0	0	0	0	0	0	0	0	0	0	0	0
SREBF2	0	0	0	0	0	0	0	0	0	0	0	0	0	0	0	0	0	0	0	0	0	0	0	0	0	0	0	0	0	0	0	0	0	0	0	0	0	0	0	0	0	0	0	0	0	0	0	0	0
E2F6	0	0	0	0	0	0	0	0	0.0514529	0	0	0	0	0	0	0	0	0	0	0	0	0	0	0	0	0	0	0	0	0	0	0	0	0	0	0	0	0	0	0	0	0	0	0	0	0	0	0	0
ATF1	0	0	0	0	0	0	0	0	0	0	0	0	0	0	0	0	0	0	0	0	0	0	0	0	0	0	0	0	0	0	0	0	0	0	0	0	0	0	0	0	0	0	0	0	0	0	0	0	0
NFATC4	0	0	0	0	0	0	0	0	0	0	0	0	0	0	0	0	0	0	0	0	0	0	0	0	0	0	0	0	0	0	0	0	0	0	0	0	0	0	0	0	0	0	0	0	0	0	0	0	0.389398
KLF3	0	0	0	0	0	0	0	0	23.1326	0	0	7.0225	0	0	0	0	0	0	0	0	0	0	220.956	0	0	12.6986	0	0	0	0	0	0	0	0	0	0	0	0	0	0	0	0	0	0	0	0	0	0	18.0523
SOX15	0	0	0	0	0	0	0	0	0	0	0	0	0	0	0	0	0	0	0	0	0	0	0	0	0	0	0	0	0	0	0	0	0	0	0	0	0	0	0	0	0	0	0	0	0	0	0	0	0
IRX3	0	0	0	0	0	0	0	0	0	0	0	0	0	0	0	0	0	0	0	0	0	0	0	0	0	0	0	0	0	0	0	0	0	0	0	0	0	0	0	0	0	0	0	0	0	0	0	0	0
TCF3	15.5499	0	1.59216	0	13.9293	0	42.816	119.92	57.3405	0	20.6778	162.139	16.2864	1.35803	35.7898	6.29898	5.47625	0	64.0347	18.0433	10.5561	9.76505	540	0	0	48.6374	17.0307	10.4704	5.62353	42.2711	16.8727	5.78483	49.6205	3.47025	3.32555	20.8905	55.7521	0	0	0.330722	0	49.408	0	0	0.0421513	19.0454	0	0	66.5282
BBX	0	0	0	0	0	0	0	0	0	0	0	0	0	0	0	0	0	0	0	0	0	0	0	0	0	0	0	0	0	0	0	0	0	0	0	0	0	0	0	0	0	0	0	0	0	0	0	0	0
MEF2A	0	0	0	0	0	0	0	0	0	0	0	0	0	0	0	0	0	0	0	0	0	0	0	0	0	0	0	0	0	0	0	0	0	0	0	0	0	0	0	0	0	0	0	0	0	0	0	0	0
FOXP1	0	0	0	0	0	0	0	0	0	0	0	0	0	0	0	0	0	0	0	0	0	0	0	0	0	0	0	0	0	0	0	0	0	0	0	0	0	0	0	0	0	0	0	0	0	0	0	0	0
ETV1	0	0	0	0	0	0	0	24.2901	67.4407	0	0	70.0725	0	0	0	0	0	0	0	0	0	0	306.009	0	0	35.1336	0	0	0	17.2927	0	0	2.61335	0	0	0	29.2571	0	0	0	0	0	0	0	0	0	0	0	35.4314
HIF1A	0	0	0	0	0	0	0	0	0	0	0	0	0	0	0	0	0	0	0	0	0	0	0	0	0	0	0	0	0	0	0	0	0	0	0	0	0	0	0	0	0	0	0	0	0	0	0	0	0
SMAD2	0	0	0	0	0	0	0	0	0	0	0	0	0	0	0	0	0	0	0	0	0	0	0	0	0	0	0	0	0	0	0	0	0	0	0	0	0	0	0	0	0	0	0	0	0	0	0	0	0
ZIC2	0	0	0	0	0	0	0	63.4647	59.4789	0	0	191.527	0	0	0	0.7678	0	0	0	0	0	13.4057	237.124	0	0	44.5437	0	0	0	2.632	0	0	0.0865478	0	0	0	50.2306	0	0	0	0	7.38552	0	0	0	9.73575	0	0	76.4195
PPARA	0	0	0	0	0	0	0	0	0	0	0	4.71143	0	0	0	0	0	0	0	0	0	0	0	0	0	0	0	0	0	0	0	0	0	0	0	0	0	0	0	0	0	0	0	0	0	0	0	0	0
FOXJ2	0	0	0	0	0	0	0	0	26.8649	0	0	60.3881	0	0	0	0	0	0	0	0	0	1.33109	99.7761	0	0	17.9177	0	0	0	0	0	0	0	0	0	0	0	0	0	0	0	11.1169	0	0	0	0	0	0	0
SOX13	0	0	0	0	0	0	0	0	13.8203	0	0	0	0	0	0	0	0	0	0	0	0	0	0	0	0	0	0	0	0	0	0	0	0	0	0	0	0	0	0	0	0	0	0	0	0	0	0	0	9.80617
CREB3	0	0	0	0	0	0	0	0	0	0	0	0	0	0	0	0	0	0	0	0	0	0	0	0	0	0	0	0	0	0	0	0	0	0	0	0	0	0	0	0	0	0	0	0	0	0	0	0	0
ZNF410	0	0	0	0	0	0	0	0	4.57908	0	0	0	0	0	0	0	0	0	0	0	0	0	6.31149	0	0	0	0	0	0	0	0	0	0	0	0	0	0	0	0	0	0	0	0	0	0	0	0	0	0
MEIS2	0	0	0	0	0	0	0	0	0	0	0	0	0	0	0	0	0	0	0	0	0	0	0	0	0	0	0	0	0	0	0	0	0	0	0	0	0	0	0	0	0	0	0	0	0	0	0	0	0
ATF3	0	0	0	0	0	0	0	0	14.8164	0	0	0	0	0	0	0	0	0	0	0	0	0	27.1628	0	0	0	0	0	0	0	0	0	0	0	0	0	0	0	0	0	0	0	0	0	0	0	0	0	0
ZBTB12	0	0	0	0	0	0	0	0	0	0	0	0	0	0	0	0	0	0	0	0	0	0	0	0	0	0	0	0	0	0	0	0	0	0	0	0	0	0	0	0	0	0	0	0	0	0	0	0	0
ELF2	0	0	0	0	0	0	0	0	23.5555	0	0	24.2502	0	0	0	0	0	0	0	0	0	0	120.061	0	0	11.3315	0	0	0	0	0	0	0	0	0	0	7.00475	0	0	0	0	0	0	0	0	0	0	0	0
IRF2	0	0	0	0	0	0	0	0	0	0	0	0	0	0	0	0	0	0	0	0	0	0	0	0	0	0	0	0	0	0	0	0	0	0	0	0	0	0	0	0	0	0	0	0	0	0	0	0	0
SIX4	22.726	0	0	0	0	0	0	0	68.334	0	0	59.0337	0	0	0	0	0	0	0	0	0	11.0159	0	0	0	0	0	0	0	0	0	0	10.5191	0	0	0	0	0	0	0	0	0	0	0	0	19.4146	0	0	0
ZNF423	0	0	0	0	0	0	0	0	0	0	0	0	0	0	0	0	0	0	0	0	0	0	0	0	0	0	0	0	0	0	0	0	0	0	0	0	0	0	0	0	0	0	0	0	0	0	0	0	0
NFE2L2	0	0	0	0	0	0	0	0	17.6911	0	0	17.1435	0	0	0	0	0	0	0	0	0	0	110.959	0	0	2.0314	0	0	0	0	0	0	0	0	0	0	0.905357	0	0	0	0	0	0	0	0	0	0	0	0
GATA2	0	0	0	0	0	0	0	0	13.7606	0	0	0	0	0	0	0	0	0	0	0	0	0	20.1795	0	0	4.01687	0	0	0	0	0	0	0	0	0	0	0	0	0	0	0	0	0	0	0	0	0	0	0
ZNF740	0	0	0	0	0	0	0	0	0	0	0	0	0	0	0	0	0	0	0	0	0	0	0	0	0	0	0	0	0	0	0	0	0	0	0	0	0	0	0	0	0	0	0	0	0	0	0	0	0
ZBTB6	0	0	0	0	0	0	0	0	0	0	0	0	0	0	0	0	0	0	0	0	0	0	0	0	0	0	0	0	0	0	0	0	0	0	0	0	0	0	0	0	0	0	0	0	0	0	0	0	0
SP3	0	0	0	0	0	0	0	43.4423	60.1508	0	0	97.5134	0	0	0	0	0	0	0	0	0	0	332.051	0	0	25.4493	0	0	0	0	0	0	0.160126	0	0	0	20.106	0	0	0	0	0	0	0	0	0	0	0	49.5833
RFX1	0	0	0	0	0	0	6.7245	0	61.7091	0	90.8089	0	0	0	0	0	0	0	0	0	0	0	380.772	0	0	12.7551	0	0	36.2426	0	0	0	0	0	0	0	10.4203	0	0	0	0	0	0	0	0	0	0	0	1.32885
ELF4	0	0	0	0	0	0	0	0	8.67563	0	0	0	0	0	0	0	0	0	0	0	0	0	0	0	0	0	0	0	0	0	0	0	0	0	0	0	0	0	0	0	0	0	0	0	0	0	0	0	0
PRRX2	5.65784	0	0	0	155.435	0	39.7497	194.203	227.293	14.9704	304.701	552.236	40.4018	0	61.1612	10.5477	13.819	0	80.986	83.2911	0	37.1521	1250.26	0	44.3297	161.52	0	43.1303	0	79.7023	20.4793	0	31.9618	0	11.8296	67.3895	83.9033	0	0	30.8809	0	174.628	0	59.2005	30.7019	25.6288	0	0	99.9629
SIX1	127.514	0	0	0	0	0	0	0	180.103	0	181.756	191.681	0	0	0	0	0	0	68.3042	31.5897	0	45.0659	60.1087	0	0	0	0	0	0	0	0	0	82.533	0	0	0	10.6981	0	0	0	0	0	0	0	0	117.244	0	0	0
TWIST1	0	0	0	0	0	0	2.49956	0	23.1772	0	0	0	0	0	0	0	0	0	0	0	0	0	0	0	0	0	0	0	0	0	0	0	0	0	0	0	0	0	0	0.174768	0	0.758382	0	0	15.6636	0	0	0	16.7329
DLX1	0	0	0	0	0	0	0	0	86.906	0	0	7.54547	0	0	0	0	0	0	0	0	0	0	117.275	0	0	0	0	0	0	31.8213	0	0	0	0	0	0	9.11773	0	0	0	0	5.47715	0	0	0	0	0	0	0.931919
TFAP2A	0	15.3129	83.8401	0.949322	77.8677	0	239.173	256.303	330.353	0	161.038	464.486	39.9264	31.7269	100.562	37.2225	12.0349	3.86409	47.255	79.9088	37.0474	29.9557	1684.67	8.08312	60.9891	135.628	32.3733	0	0	162.622	87.5151	26.7931	164.667	71.1542	1.54461	63.5877	134.148	0	0	5.61769	0	39.4764	5.48957	15.6753	0.994777	56.3862	0	0	94.3924
SMAD3	0	0	0	0	0	0	0	8.63948	38.5458	0	0	11.8317	0	0	0	0	0	0	0	0	0	0	121.307	0	0	0	0	0	0	0	0	0	0	0	0	0	0	0	0	0	0	0	0	0	0	0	0	0	0.340241
USF1	0	0	0	0	0	0	0	0	0	0	0	9.45857	0	0	0	0	0	0	0	0	0	0	0	0	0	0	0	0	0	0	0	0	0	0	0	0	0	0	0	0	0	0	0	0	0	0	0	0	0
FOXP4	0	0	0	0	0	0	0	0	0	0	0	0	0	0	0	0	0	0	0	0	0	0	0	0	0	0	0	0	0	0	0	0	0	0	0	0	0	0	0	0	0	1.70959	0	0	0	0	0	0	0
E2F4	0	0	0	0	0	0	0	0	4.25521	0	0	2.70257	0	0	0	0	0	0	0	0	0	0	0	0	0	0.0598937	0	0	0	0	0	0	0	0	0	0	0	0	0	0	0	0	0	0	0	0	0	0	0
JUN	0	0	0	0	0	0	0	0	0	0	0	0	0	0	0	0	0	0	0	0	0	0	0	0	0	0	0	0	0	0	0	0	0	0	0	0	0	0	0	0	0	0	0	0	0	0	0	0	0
PLAGL1	0	0	0	0	0	0	0	0	0	0	0	0	0	0	0	0	0	0	0	0	0	0	0	0	0	0	0	0	0	0	0	0	0	0	0	0	0	0	0	0	0	0	0	0	0	0	0	0	0
E4F1	0	0	0	0	0	0	0	0	0	0	0	0	0	0	0	0	0	0	0	0	0	0	0	0	0	0	0	0	0	0	0	0	0	0	0	0	0	0	0	0	0	0	0	0	0	0	0	0	0
MYBL2	0	0	0	0	0	0	0	8.60729	5.80955	0	0	31.9037	0	0	0	0.99548	0	0	0	0	4.72	0	64.9184	0	0	1.29116	0	0	0	0	0	0	0.186776	0	0	0	7.17068	0	0	0	0	0	0	0	0	0	0	0	2.80578
BACH2	0	0	0	0	0	0	0	0	0	0	0	0	0	0	0	0	0	0	0	0	0	0	0	0	0	0	0	0	0	0	0	0	0	0	0	0	0	0	0	0	0	0	0	0	0	0	0	0	0
SOX2	37.6823	0	8.95895	0	0	0	128.846	8.92401	58.804	0	0	113.194	0	0	0	0	0	0	0	0	0	0	129.374	0	0	24.9882	0	0	0	0	0	0	40.3788	0	0	0	13.7499	0	0	1.93616	0	76.9537	0	0	0	0	0	0	12.3918
KLF16	0	0	0	0	0	0	0	0	38.5603	0	0	30.7197	0	0	0	0	0	0	0	0	0	0	190.166	0	0	13.8741	0	0	0	0	0	0	0	0	0	0	6.7074	0	0	0	0	0	0	0	0	0	0	0	33.1239
YY2	0	0	0	0	0	0	0	0	32.2773	0	0	15.207	0	0	0	0	0	0	0	0	0	0	157.641	0	0	0	0	0	0	0	0	0	0	0	0	0	0	0	0	0	0	0	0	0	0	0	0	0	0
HEY2	0	0	0	0	0	0	24.2555	94.7142	92.6718	0	120.398	87.1654	0	0	0	0	0	0	0	0	0	8.74463	726.232	0	0	27.4349	0	0	0	0	0	0	5.56085	0	0	0	39.5481	0	0	0	0	0	0	0	0	0	0	0	0
MAFK	0	0	0	0	0	0	0	0	0	0	0	0	0	0	0	0	0	0	0	0	0	0	0	0	0	0	0	0	0	0	0	0	0	0	0	0	0	0	0	0	0	0	0	0	0	0	0	0	0
IRF7	0	0	0	0	0	0	0	0	0	0	0	0	0	0	0	0	0	0	0	0	0	0	0	0	0	0	0	0	0	0	0	0	0	0	0	0	0	0	0	0	0	0	0	0	0	0	0	0	0
MAZ	0	0	0	0	0	0	0	2.81327	8.44731	0	0	14.283	0	0	0	0	0	0	0	0	0	0	57.8353	0	0	4.11229	0	0	0	0	0	0	0	0	0	0	1.94445	0	0	0	0	0	0	0	0	0	0	0	9.53472
HOXB2	0	0	0	0	0	0	80.6999	130.327	98.2842	0	108.499	202.066	0	0	0	0	0	0	0	0	0	0	750.418	0	0	80.5746	0	0	0	38.453	0	0	0	0	0	0	28.2262	0	0	0	0	39.8022	0	0	0	18.1716	0	0	8.11365
MSX2	0	0	0	0	0	0	0	0	13.8127	0	0	75.5148	0	0	0	0	0	0	0	0	0	0	27.8147	0	0	0	0	0	0	0	0	0	0	0	0	0	0	0	0	0	0	6.46978	0	0	0	0	0	0	0
KLF11	0	0	0	0	0	0	0	0	0	0	0	0	0	0	0	0	0	0	0	0	0	0	0	0	0	0	0	0	0	0	0	0	0	0	0	0	0	0	0	0	0	0	0	0	0	0	0	0	0
RREB1	0	0	0	0	0	0	0	0	0	0	0	0	0	0	0	0	0	0	0	0	0	0	0	0	0	0	0	0	0	0	0	0	0	0	0	0	0	0	0	0	0	0	0	0	0	0	0	0	0
POU3F1	102.637	0	0	0	0	0	245.526	254.498	477.084	0	307.049	487.36	28.0931	18.3834	101.003	23.813	9.05002	0	20.2537	59.2079	57.7517	29.5765	2031.27	0	0	189.925	0	0	154.906	120.149	53.3705	3.50448	139.425	6.29462	168.018	34.3349	136.641	0	0	0	0	84.5557	0	0	0	28.1521	0	0	112.023
FOSL1	0	0	0	0	0	0	0	0	0	0	0	0	0	0	0	0	0	0	0	0	0	0	0	0	0	0	0	0	0	0	0	0	0	0	0	0	0	0	0	0	0	0	0	0	0	0	0	0	0
IRX5	0	0	0	0	0	0	0	0	0	0	0	0	0	0	0	0	0	0	0	0	0	0	0	0	0	0	0	0	0	0	0	0	0	0	0	0	0	0	0	0	0	0	0	0	0	0	0	0	0
GMEB2	0	0	0	0	0	0	0	0	0	0	0	0	0	0	0	0	0	0	0	0	0	0	0	0	0	0	0	0	0	0	0	0	0	0	0	0	0	0	0	0	0	0	0	0	0	0	0	0	0
MYBL1	0	0	0	0	0	0	0	0	0	0	0	0	0	0	0	0	0	0	0	0	0	0	0	0	0	0	0	0	0	0	0	0	0	0	0	0	0	0	0	0	0	0	0	0	0	0	0	0	0
PKNOX1	0	0	0	0	0	0	0	0	0	0	0	0	0	0	0	0	0	0	0	0	0	0	0	0	0	0	0	0	0	0	0	0	0	0	0	0	0	0	0	0	0	0	0	0	0	0	0	0	0
IRF1	0	0	0	0	0	0	0	0	9.64534	0	0	0	0	0	0	0	0	0	0	0	0	0	20.85	0	0	0	0	0	0	0	0	0	0	0	0	0	0	0	0	0	0	0	0	0	0	0	0	0	0
RFX5	0	0	0	0	0	0	0.341942	9.99649	31.7468	0	0	53.2142	0	0	0	0	0	0	0	0	0	0	303.386	0	0	21.2668	0	0	0	0	0	0	0	0	0	0	7.44342	0	0	0	0	0	0	0	0	0	0	0	14.3941
SHOX2	0	0	0	0	58.7766	0	0	111.408	169.232	0	212.779	474.355	14.4801	0	0	0	2.86577	0	0	0	0	20.0445	961.851	0	0	114.748	0	0	0	53.1437	0	0	0	0	0	14.1611	39.4083	0	0	0	0	75.1534	0	0	0	0	0	0	70.0811
ZNF415	0	0	0	0	0	0	0	0	0	0	0	0	0	0	0	0	0	0	0	0	0	0	0	0	0	0	0	0	0	0	0	0	0	0	0	0	0	0	0	0	0	0	0	0	0	0	0	0	0
KLF10	0	0	0	0	0	0	0	0	0	0	0	0	0	0	0	0	0	0	0	0	0	0	0	0	0	0	0	0	0	0	0	0	0	0	0	0	0	0	0	0	0	0	0	0	0	0	0	0	0
SP1	0	0	0	0	0	0	1.44211	40.2872	83.1939	0	0	102.236	0	0	0	0	0	0	0	0	0.418769	4.03096	415.195	0	0	30.544	0	0	0	0	0	0	9.77278	0	0	0	25.5717	0	0	0	0	14.5764	0	0	0	0	0	0	63.7268
PBX2	0	0	0	0	0	0	0	0	0	0	0	14.3723	0	0	0	0	0	0	0	0	0	0	68.959	0	0	3.50539	0	0	0	0	0	0	0	0	0	0	0	0	0	0	0	0	0	0	0	0	0	0	0
POU6F2	0	0	0	0	0	0	0	0	0	0	0	76.8596	0	0	0	0	0	0	0	0	0	0	7.75281	0	0	0	0	0	0	0	0	0	0	0	0	0	0	0	0	0	0	52.9101	0	0	0	0	0	0	0
OSR1	0	0	0	0	0	0	0	0	0	0	0	0	0	0	0	0	0	0	0	0	0	0	0	0	0	0	0	0	0	0	0	0	0	0	0	0	0	0	0	0	0	0	0	0	0	0	0	0	0
ZNF691	0	0	0	0	0	0	0	0	0	0	0	0	0	0	0	0	0	0	0	0	0	0	0	0	0	0	0	0	0	0	0	0	0	0	0	0	0	0	0	0	0	0	0	0	0	0	0	0	0
NR6A1	0	0	0	0	0	0	0	0	0	0	0	0	0	0	0	0	0	0	0	0	0	0	0	0	0	0	0	0	0	0	0	0	0	0	0	0	0	0	0	0	0	0	0	0	0	0	0	0	0
NR2F1	0	0	7.72443	0	20.486	0	87.3065	137.091	89.476	0	46.0581	216.048	22.0325	6.56371	4.15288	9.89841	4.36095	0	20.1063	23.2051	9.46607	0.622885	569.189	0	20.2266	78.1796	0	0	0	41.4603	20.4391	9.3754	51.9374	21.0276	19.2626	0	47.941	0	0	3.24438	0	5.97385	0	0	0	29.6388	0	0	57.8786
TCF7	0	0	0	0	0	0	0	0	21.2261	0	87.783	17.5938	0	0	0	0	0	0	0	0	0	0	0	0	0	6.89106	0	0	0	0	0	0	0	0	0	0	0	0	0	0	0	0	0	0	0	5.87296	0	0	0
HIC1	0	0	0	0	0	0	0	0	0	0	0	0	0	0	0	0	0	0	0	0	0	0	0	0	0	0	0	0	0	0	0	0	0	0	0	0	0	0	0	0	0	0	0	0	0	0	0	0	0
SOX8	0	0	0	0	0	0	96.2957	30.4289	43.4652	0	88.6123	129.533	0	2.7937	0	0	0	0	0	0	0	1.99791	232.917	0	0	28.97	0	0	0	0	0	0	18.8561	0	9.46133	0	18.1222	0	0	0	0	20.9765	0	0	0	0	0	0	25.5111
ETS2	0	0	0	0	0	0	0	55.5712	60.3231	0	0	57.6864	0	0	0	0	0	0	7.9146	0	0	1.16507	273.957	0	0	34.7515	0	0	0	24.7369	0	4.34501	19.5049	0	0	0	31.8933	0	0	0	0	7.81506	0	0	0	9.19235	0	0	25.4423
SOX6	0	0	0	0	0	0	0	0	23.8733	0	0	0	0	0	0	0	0	0	0	0	0	0	0	0	0	0	0	0	0	0	0	0	0	0	0	0	0	0	0	0	0	0	0	0	0	0	0	0	17.8817
FOXC1	0	0	0	0	10.5315	0	11.9407	20.2955	62.883	0	35.1972	70.1487	6.76028	0	3.10157	0	0	0	17.0462	0	2.26695	7.58498	149.222	0	0	24.0774	0	0	4.98305	1.78742	0	0	1.45738	0	15.7629	0	8.86115	0	0	0	0	26.5264	0	0	0	11.9653	0	0	23.719
MEIS3	0	0	0	0	0	0	0	0	6.51544	0	0	27.693	0	0	0	0	0	0	0	0	0	0	63.2839	0	0	0	0	0	0	0	0	0	0	0	0	0	0	0	0	0	0	0	0	0	0	0	0	0	0
POU3F3	170.239	0	63.6659	0	63.2979	0	293.59	442.985	539.529	0	335.053	732.309	63.3054	37.4859	139.006	47.0372	15.8907	0.531713	158.256	107.324	83.4374	41.604	2630.13	0	66.5263	244.14	0	91.5717	166.49	219.38	120.927	25.8198	235.918	67.7244	212.795	64.4451	193.821	0	0	35.8408	0	145.778	0	18.7757	8.15239	70.3657	0	0	193.836
FOXO4	0	0	0	0	0	0	0	0	58.0978	0	0	158.129	0	0	0	0	0	0	0	0	0	0.745792	298.428	0	0	38.9727	0	0	0	9.61118	0	0	22.527	0	0	0	14.109	0	0	0	0	7.46582	0	0	0	0.345945	0	0	0
SOX5	0	0	0	0	0	0	0	0	9.77976	0	0	0	0	0	0	0	0	0	0	0	0	0	0	0	0	0	0	0	0	0	0	0	0	0	0	0	0	0	0	0	0	0	0	0	0	0	0	0	9.53526
HINFP	0	0	0	0	0	0	0	0	0	0	0	0	0	0	0	0	0	0	0	0	0	0	0	0	0	0	0	0	0	0	0	0	0	0	0	0	0	0	0	0	0	0	0	0	0	0	0	0	0
SOX10	0	0	0	0	0	0	19.0491	0	26.4733	0	0	87.4074	0	0	0	0	0	0	0	0	0	0	67.6377	0	0	2.88319	0	0	0	0	0	0	0	0	0	0	0	0	0	0	0	0	0	0	0	0	0	0	47.8965
ETV3	0	0	0	0	0	0	0	0	20.1605	0	0	35.4442	0	0	0	0	0	0	0	0	0	0	7.46013	0	0	9.58152	0	0	0	0	0	0	0	0	0	0	6.47388	0	0	0	0	0	0	0	0	0	0	0	0
MLX	0	0	0	0	0	0	0	0	0	0	0	0	0	0	0	0	0	0	0	0	0	0	0	0	0	0	0	0	0	0	0	0	0	0	0	0	0	0	0	0	0	0	0	0	0	0	0	0	0
MYB	0	0	0	0	0	0	0	0	0	0	0	49.2645	0	0	0	0	0	0	0	0	0	0	65.7657	0	0	0	0	0	0	0	0	0	0	0	0	0	0	0	0	0	0	0	0	0	0	0	0	0	0
BCL6	0	0	0	0	0	0	0	0	0	0	0	0	0	0	0	0	0	0	0	0	0	0	0	0	0	0	0	0	0	0	0	0	0	0	0	0	0	0	0	0	0	0	0	0	0	0	0	0	0
E2F8	0	0	0	0	0	0	0	0	0	0	0	0	0	0	0	0	0	0	0	0	0	0	0	0	0	0	0	0	0	0	0	0	0	0	0	0	0	0	0	0	0	0	0	0	0	0	0	0	0
ATF2	0	0	0	0	0	0	0	0	0	0	0	0	0	0	0	0	0	0	0	0	0	0	0	0	0	0	0	0	0	0	0	0	0	0	0	0	0	0	0	0	0	0	0	0	0	0	0	0	0
RFX7	0	0	0	0	0	0	14.7851	50.3101	78.5215	0	0	88.4578	0	0	2.15091	0	0	0	0	0	0	4.07501	446.721	0	0	46.5666	0	0	0	0.836021	0	0	0	0	0	0	21.4112	0	0	0	0	0	0	0	0	0	0	0	30.6146
CEBPD	0	0	0	0	0	0	0	0	0	0	0	5.18667	0	0	0	0	0	0	0	0	0	0	0	0	0	0	0	0	0	0	0	0	0	0	0	0	0	0	0	0	0	0	0	0	0	0	0	0	0
PPARD	0	0	0	0	0	0	14.7123	0	9.86432	0	0	94.8316	0	0	0	0	0	0	0	0	0	0	26.7713	0	0	24.7485	0	0	0	0	0	0	0	0	0	0	0	0	0	0	0	0	0	0	0	0	0	0	18.2779
TGIF1	0	0	0	0	0	0	0	0	0	0	0	0	0	0	0	0	0	0	0	0	0	0	0	0	0	0	0	0	0	0	0	0	0	0	0	0	0	0	0	0	0	0	0	0	0	0	0	0	0
GLI3	0	0	0	0	0	0	0	0	0	0	0	0	0	0	0	0	0	0	0	0	0	0	0	0	0	0	0	0	0	0	0	0	0	0	0	0	0	0	0	0	0	0	0	0	0	0	0	0	0
REST	0	0	0	0	0	0	0	0	11.5604	0	0	0	0	0	0	0	0	0	0	0	0	0	53.6572	0	0	0	0	0	0	0	0	0	0	0	0	0	0	0	0	0	0	0	0	0	0	0	0	0	0
LMX1B	0	0	0	0	0	0	0	0	9.71612	0	11.6643	160.748	0	0	0	0	0	0	0	0	0	0	52.0626	0	0	0	0	0	0	19.4272	0	0	0	0	0	0	0	0	0	0	0	0	0	0	0	0	0	0	0
NR2F6	0	0	0	0	6.81622	0	61.2392	90.4408	72.1291	0	20.1353	147.882	12.1929	0	0	5.66749	1.62472	0	1.31386	4.24527	4.29647	0	426.104	0	0	53.653	0	0	0	24.4567	5.92786	2.98813	37.108	2.75034	2.1078	0	28.1414	0	0	0	0	0	0	0	0	19.1112	0	0	38.7655
CREB3L4	0	0	0	0	0	0	0	0	0	0	0	0	0	0	0	0	0	0	0	0	0	0	0	0	0	0	0	0	0	0	0	0	0	0	0	0	0	0	0	0	0	0	0	0	0	0	0	0	0
MEF2B	0	0	0	0	0	0	0	0	0	0	0	0	0	0	0	0	0	0	0	0	0	0	0	0	0	0	0	0	0	0	0	0	0	0	0	0	0	0	0	0	0	0	0	0	0	0	0	0	0
GMEB1	0	0	0	0	0	0	0	0	0	0	0	0	0	0	0	0	0	0	0	0	0	0	0	0	0	0	0	0	0	0	0	0	0	0	0	0	0	0	0	0	0	0	0	0	0	0	0	0	0
TCF12	8.38001	0	0	0	12.7125	0	32.42	160.317	73.0943	0	17.7304	182.598	15.2557	0	39.5337	9.79996	3.94402	0	67.1787	22.0198	8.65354	11.7582	562.435	0	0	38.6785	5.97277	3.35568	0	32.6285	21.2785	0	50.4466	0	0	18.5569	54.1011	0	0	0	0	36.9973	0	0	0	23.2955	0	0	72.6475
HEY1	0	0	2.08826	0	0	0	55.1732	99.3837	72.9209	0	97.7019	101.374	0.504006	0	3.75479	8.32942	1.67072	0	0	5.04358	10.8004	10.0605	491.42	0	0	25.8247	0	0	0	17.4035	16.0325	0	26.6382	0	0	9.6771	43.2065	0	0	0	0	8.81036	0	0	0	2.115	0	0	23.5594
PAX7	0	0	0	0	0	0	0	58.5557	20.7932	0	0	219.24	0	0	0	0	0	0	73.6725	0	0	0	90.7951	0	27.6704	0	0	0	0	19.4668	0	0	0	0	5.58563	0	0	0	0	0	0	0	0	0	0	0	0	0	0
IRF3	0	0	0	0	0	0	0	0	0	0	0	0	0	0	0	0	0	0	0	0	0	0	0	0	0	0	0	0	0	0	0	0	0	0	0	0	0	0	0	0	0	0	0	0	0	0	0	0	0
ETV4	0	0	0	0	12.8552	0	36.945	64.0091	77.1909	0	26.8605	82.2871	0	0	2.32669	2.373	0.426393	0	22.8551	23.1153	4.33777	10.9891	336.32	0	0	36.1415	0	0	0	36.9297	5.8842	14.7244	20.1798	0	0	0.111061	36.3367	0	0	0	0	26.2065	0	0	0	22.5692	0	0	46.4705
YY1	0	0	0	0	0	0	0	0	19.8452	0	0	29.5832	0	0	0	0	0	0	0	0	0	0	97.8885	0	0	6.78589	0	0	0	0	0	0	0	0	0	0	5.74424	0	0	0	0	0	0	0	0	0	0	0	0
CTCF	0	0	0	0	9.45054	0	27.7829	164.783	125.262	0	54.3951	175.901	1.10448	0	19.3845	12.3444	0.179078	0	0	11.7603	11.0144	9.90921	769.843	0	0	78.4856	0	16.2974	0	83.1789	2.64426	11.2183	54.8345	0.194868	0	17.2608	48.3217	0	0	0	0	12.8207	0	0	0	31.307	0	0	57.0936
NFIA	0	0	0	0	0	0	0	0	0	0	0	0	0	0	0	0	0	0	0	0	0	0	0	0	0	0	0	0	0	0	0	0	0	0	0	0	0	0	0	0	0	0	0	0	0	0	0	0	0
POU5F1	0	0	0	0	0	0	9.62251	0	38.4343	0	0	0	0	0	0	0	0	0	0	0	0	0	65.8981	0	0	5.39526	0	0	0	0	0	0	0	0	0	0	0	0	0	0	0	0	0	0	0	0	0	0	0
ETS1	0	0	0	0	0	0	0	41.3177	51.4391	0	0	53.2298	0	0	0	0	0	0	0	0	0	0	267.025	0	0	23.7637	0	0	0	14.2739	0	0	5.486	0	0	0	17.0356	0	0	0	0	0	0	0	0	0	0	0	29.108
ID4	0	0	0	0	0	0	0	0	0	0	0	48.7577	0	0	0	0	0	0	0	0	0	0	9.24506	0	0	0	0	0	0	0	0	0	0	0	0	0	0	0	0	0	0	0	0	0	0	0	0	0	0
AR	0	0	0	0	0	0	0	0	38.6418	0	0	59.7769	0	0	0	0	0	0	0	0	0	0	215.889	0	0	1.3867	0	0	0	0	0	0	0	0	0	0	0	0	0	0	0	0	0	0	0	0	0	0	0
FOXP2	0	0	0	0	0	0	0	0	0	0	0	0	0	0	0	0	0	0	0	0	0	0	0	0	0	0	0	0	0	0	0	0	0	0	0	0	0	0	0	0	0	0	0	0	0	0	0	0	0
GLI2	0	0	0	0	0	0	0	0	0	0	0	0	0	0	0	0	0	0	0	0	0	0	0	0	0	0	0	0	0	0	0	0	0	0	0	0	0	0	0	0	0	0	0	0	0	0	0	0	0
PBX3	0	0	0	0	0	0	0	0	0	0	0	10.4392	0	0	0	0	0	0	0	0	0	0	84.8122	0	0	3.23083	0	0	0	0	0	0	0	0	0	0	0	0	0	0	0	0	0	0	0	0	0	0	0
TCF4	29.8703	0	3.95792	0	17.0844	0	53.9231	220.771	131.002	0	30.4967	212.918	25.6818	0	80.9385	9.52608	6.40965	0	81.8386	41.2625	13.8046	19.6598	682.382	0	0	67.393	34.1233	5.70535	7.38944	43.341	19.8192	3.14087	75.7979	0	1.05519	28.3649	65.5393	0	0	0	0	48.7385	0	0	1.65778	45.3827	0	0	95.4385
SP4	0	0	0	0	0	0	0	56.7723	95.8347	0	0	129.252	0	0	0	0	0	0	0	0	0	0	596.344	0	0	45.7919	0	0	0	0	0	0	0	0	0	0	31.8517	0	0	0	0	0	0	0	0	0	0	0	73.1142
ALX4	27.8102	7.96494	3.34658	0	215.147	2.68159	86.2455	218.423	296.047	17.6704	548.665	708.359	53.6621	8.30948	100.062	18.1432	19.3141	0	121.147	110.545	0	50.3895	1614.52	32.6799	91.6121	171.621	0	69.4467	0	122.938	51.7089	6.73068	33.6197	9.76875	53.2349	91.5139	110.37	0	6.33235	48.6334	0	182.75	0	70.1751	19.7379	32.3435	0	3.9087	129.564
RXRA	14.5273	0	0	0	2.3949	0	95.3487	112.617	51.6352	0	0	140.116	11.4594	0	35.9945	4.38296	0	0	0	6.60615	0	5.45783	209.43	0	0	64.1707	0	0	0	42.0549	0	11.9518	31.0938	0.784497	0	17.4528	37.5357	0	0	0	0	32.0146	0	0	0	27.7646	0	0	37.5788
ARID3B	0	0	0	0	0	0	0	0	1.50901	0	0	5.81319	0	0	0	0	0	0	0	0	0	0	0	0	0	0	0	0	0	0	0	0	0	0	0	0	0	0	0	0	0	0	0	0	0	0	0	0	7.23336
NFATC1	0	0	0	0	0	0	0	0	0	0	0	15.7903	0	0	0	0	0	0	0	0	0	0	0	0	0	0	0	0	0	0	0	0	0	0	0	0	0	0	0	0	0	0	0	0	0	0	0	0	0
ARNT	0	0	0	0	0	0	6.42743	0	14.9714	0	0	0	0	0	0	0	0	0	0	0	0	0	0	0	0	0	0	0	0	0	0	0	0	0	0	0	0	0	0	0	0	0	0	0	0	0	0	0	7.71257
PRRX1	0	0	0	0	90.4742	0	16.298	66.1674	133.97	2.50904	116.902	392.57	9.50377	0	14.4274	0	6.05203	0	0	44.854	0	18.1361	733.643	0	0	69.51	0	3.97566	0	45.039	0	0	2.44262	0	0	39.2937	43.7255	0	0	0	0	113.623	0	27.2711	6.73511	7.01261	0	0	63.3075
TEAD3	0	0	0.0947006	0	0	0	112.047	79.29	67.0718	0	59.663	133.296	6.32947	0	7.3532	1.90704	2.45917	0	31.1365	16.0552	3.61689	0.801413	491.619	0	0	35.4114	0	43.969	0	25.7804	17.2563	10.3268	73.7214	0	37.1596	12.0847	39.533	0	0	0	0	11.3917	0	0	0	20.0285	0	0	52.3885
ID1	0	0	0	0	0	0	0	0	0	0	0	8.77446	0	0	0	0	0	0	0	0	0	0	5.25645	0	0	0	0	0	0	0	0	0	0	0	0	0	0	0	0	0	0	0	0	0	0	0	0	0	0
FOXK2	0	0	0	0	0	0	0	0	0	0	0	0	0	0	0	0	0	0	0	0	0	0	0	0	0	0	0	0	0	0	0	0	0	0	0	0	0	0	0	0	0	0	0	0	0	0	0	0	0
ZSCAN22	0	0	0	0	0	0	0	0	0	0	0	0	0	0	0	0	0	0	0	0	0	0	0	0	0	0	0	0	0	0	0	0	0	0	0	0	0	0	0	0	0	0	0	0	0	0	0	0	0
ELK4	0	0	0	0	0	0	0	0	0	0	0	0	0	0	0	0	0	0	0	0	0	0	0	0	0	6.14424	0	0	0	0	0	0	0	0	0	0	0	0	0	0	0	0	0	0	0	0	0	0	0
PLAG1	0	0	0	0	0	0	0	0	0	0	0	0	0	0	0	0	0	0	0	0	0	0	0	0	0	0	0	0	0	0	0	0	0	0	0	0	0	0	0	0	0	0	0	0	0	0	0	0	0
ESRRA	0	0	0	0	0	0	0	30.2072	49.8314	0	0	60.9095	0	0	0	0	0	0	0	0	0	0	227.991	0	0	35.835	0	0	0	0	0	0	17.13	0	0	0	18.7075	0	0	0	0	0	0	0	0	0	0	0	9.1115
TCF7L2	0	0	0	0	0	0	0	0	28.0198	0	68.3222	21.3893	0	0	0	0	0	0	0	0	0	0	0	0	0	6.99293	0	0	0	0	0	0	0	0	0	0	0	0	0	0	0	0	0	0	0	9.592	0	0	0
ARID5A	0	0	0	0	0	0	0	0	0	0	0	0	0	0	0	0	0	0	0	0	0	0	0	0	0	0	0	0	0	0	0	0	0	0	0	0	0	0	0	0	0	0	0	0	0	0	0	0	0
EGR1	0	0	0	0	0	0	0	43.081	129.243	0	0	71.5124	7.45878	0	5.35774	0	0	0	0	0	4.32553	7.59597	319.805	0	0	26.3357	0	0	0	14.4917	0	0	21.5936	0	0	0	27.2286	0	0	0	0	0	0	0	0	16.432	0	0	54.3442
HNF1A	0	0	0	0	0	0	0	0	0	0	0	0	0	0	0	0	0	0	0	0	0	0	0	0	0	0	0	0	0	0	0	0	0	0	0	0	0	0	0	0	0	0	0	0	0	0	0	0	0
PKNOX2	0	0	0	0	0	0	14.2004	8.23864	49.1089	0	0	158.921	0	0	9.54112	4.6118	0	0	0	0	0	12.4637	417.822	0	0	17.4864	0	31.8576	0	28.5774	0	9.94055	22.3258	0	18.0236	0	18.8733	0	0	0	0	0	0	3.03477	0	0	0	0	0
MYCN	50.6594	0	94.6312	16.9898	86.9018	0	235.344	368.334	349.612	1.84905	342.803	500.638	44.6879	5.91724	96.5336	26.9471	14.0546	9.33914	112.293	79.4898	44.749	41.6076	2048.79	35.2577	81.5431	181.404	79.0037	49.5906	93.4982	120.726	80.339	35.5723	119.569	60.8258	74.8004	91.638	161.487	0	0	34.6526	0	143.855	0	27.1068	7.51717	129.368	1.70395	0	157.55
NR2F2	0	0	0	0	14.0262	0	81.9295	66.2462	127.051	0	26.0285	170.599	13.675	10.1211	3.20067	9.91767	3.32558	0	11.1846	35.534	5.87409	0	567.002	0	3.90546	66.4576	0	0	0	38.1376	20.0278	8.91852	35.0208	6.11346	17.8262	0	31.7512	0	0	0	0	2.14834	0	0	0	28.4643	0	0	50.5181
E2F2	0	0	0	0	0	0	12.4504	176.963	153.456	0	0	160.128	12.0668	0	0	0	0	0	0	0	16.3629	5.01478	600.429	0	0	87.7368	0	0	0	18.6434	1.21853	0	58.3347	0	0	0	73.1465	0	0	0	0	0	0	0	0	11.6614	0	0	106.827
NR1H3	0	0	0	0	0	0	25.7565	0	18.7653	0	0	81.8832	0	0	0	0	0	0	0	0	0	0	79.667	0	0	9.35667	0	0	0	0	0	0	0	0	0	0	0	0	0	0	0	3.93854	0	0	0	9.56608	0	0	0
ETV6	0	0	0	0	0	0	0	0	0	0	0	30.1276	0	0	0	0	0	0	0	0	0	0	0	0	0	0	0	0	0	0	0	0	0	0	0	0	0	0	0	0	0	0	0	0	0	0	0	0	0
CEBPB	0	0	0	0	0	0	0	0	0	0	0	0	0	0	0	0	0	0	0	0	0	0	0	0	0	0	0	0	0	0	0	0	0	0	0	0	0	0	0	0	0	0	0	0	0	0	0	0	0
SOX4	0	0	0	0	0	0	8.80027	0	5.99922	0	6.24836	15.7764	0	0	0	0	0	0	0	0	0	0	24.5645	0	0	3.37874	0	0	0	0	0	0	0.22047	0	0	0	0.895846	0	0	0	0	0	0	0	0	0	0	0	2.95578
STAT6	0	0	0	0	0	0	0	0	0	0	0	0	0	0	0	0	0	0	0	0	0	0	0	0	0	0	0	0	0	0	0	0	0	0	0	0	0	0	0	0	0	0	0	0	0	0	0	0	0
MLXIP	0	0	0	0	0	0	0	0	0	0	0	0	0	0	0	0	0	0	0	0	0	0	0	0	0	0	0	0	0	0	0	0	0	0	0	0	0	0	0	0	0	0	0	0	0	0	0	0	0
STAT1	0	0	0	0	0	0	0	0	0	0	0	0	0	0	0	0	0	0	0	0	0	0	0	0	0	0	0	0	0	0	0	0	0	0	0	0	0	0	0	0	0	0	0	0	0	0	0	0	0
STAT3	0	0	0	0	0	0	0	0	0	0	0	0	0	0	0	0	0	0	0	0	0	0	0	0	0	0	0	0	0	0	0	0	0	0	0	0	0	0	0	0	0	0	0	0	0	0	0	0	0
JUNB	0	0	0	0	0	0	0	0	0	0	0	0	0	0	0	0	0	0	0	0	0	0	0	0	0	0	0	0	0	0	0	0	0	0	0	0	0	0	0	0	0	0	0	0	0	0	0	0	0
TFAP2B	0	62.4082	137.942	65.4548	158.773	0	389.093	668.785	671.704	0	381.21	1052.9	126.599	58.2609	165.363	122.409	25.0384	50.5714	155.25	155.943	92.4851	59.2989	3408.8	31.9066	164.979	330.819	116.146	8.89754	4.73322	262.917	228.613	46.2471	364.507	141.938	49.6243	119.249	304.749	9.91435	0	45.7154	0.875663	105.723	37.6488	36.1108	4.51579	169.76	1.23214	6.26714	244.415
ELF1	0	0	0	0	0	0	0	0	0	0	0	0	0	0	0	0	0	0	0	0	0	0	0	0	0	0	0	0	0	0	0	0	0	0	0	0	0	0	0	0	0	0	0	0	0	0	0	0	0
ERG	0	0	0	0	90.4076	0	188.064	373.641	381.861	0	161.09	422.223	11.2234	0	82.8881	28.645	4.42694	0	155.16	140.07	24.7432	43.1565	1619.95	0	0	192.63	0	0	0	184.926	53.3351	55.7301	140.775	3.83395	20.4701	19.9744	170.202	0	0	7.01714	0	120.678	0	23.4202	0	114.039	0	0	187.223
ELK3	0	0	0	0	0	0	0	0	13.6211	0	0	32.4208	0	0	0	0	0	0	0	0	0	0	30.3918	0	0	22.4734	0	0	0	0	0	0	0	0	0	0	13.6588	0	0	0	0	0	0	0	0	0	0	0	0
ZIC1	0	0	0	0	0	0	0	38.7127	49.6537	0	0	160.797	0	0	0	6.11024	0	0	0	0	0	10.3753	193.958	0	0	34.5941	0	0	0	14.2596	0	0	7.62635	0	0	2.83933	29.2233	0	0	0	0	16.5391	0	0	0	16.1616	0	0	72.5825
NR4A1	0	0	0	0	0	0	0	0	0	0	0	121.688	0	0	0	0	0	0	0	0	0	0	0	0	0	6.40918	0	0	0	0	0	0	0	0	0	0	0	0	0	0	0	0	0	0	0	0	0	0	0
FLI1	0	0	0	0	11.6322	0	36.0695	208.56	118.979	0	0	191.124	0	0	0	0.0423939	0	0	2.89565	0	6.7686	9.13617	642.276	0	0	91.0912	0	0	0	70.1738	0	10.9016	57.6272	0	0	0	73.0008	0	0	0	0	5.32155	0	0	0	29.2525	0	0	52.4269
PHOX2A	0	0	0	0	51.8937	0	0	10.9099	168.225	0	136.685	502.156	0	0	0	0	0	0	0	0	0	12.0699	1487.41	0	0	120.95	0	0	0	53.8972	0	0	0	0	0	14.0389	20.8635	0	0	0	0	38.3321	0	0	0	0	0	0	43.1631
THRA	0	0	0	0	0	0	0	0	0	0	0	0	0	0	0	0	0	0	0	0	0	0	0	0	0	0	0	0	0	0	0	0	0	0	0	0	0	0	0	0	0	0	0	0	0	0	0	0	0
ATF4	0	0	0	0	0	0	0	0	0	0	0	0	0	0	0	0	0	0	0	0	0	0	0	0	0	0	0	0	0	0	0	0	0	0	0	0	0	0	0	0	0	0	0	0	0	0	0	0	0
NR1H2	0	0	0	0	0	0	24.8131	0	20.3988	0	0	62.0067	0	0	0	0	0	0	0	0	0	0	83.3625	0	0	4.7498	0	0	0	0	0	0	0	0	0	0	0	0	0	0	0	0.259731	0	0	0	9.08439	0	0	0
NFYB	0	0	0	0	0	0	0	0	0	0	0	0	0	0	0	0	0	0	0	0	0	0	35.9416	0	0	0	0	0	0	0	0	0	0	0	0	0	0	0	0	0	0	0	0	0	0	0	0	0	0
SREBF1	0	0	0	0	0	0	0	0	0	0	0	0	0	0	0	0	0	0	0	0	0	0	0	0	0	0	0	0	0	0	0	0	0	0	0	0	0	0	0	0	0	0	0	0	0	0	0	0	0
ALX3	20.2916	1.13095	0	0	246.901	0	76.1897	198.026	297.346	14.544	384.172	884.39	43.5202	5.2161	103.043	21.8212	19.3067	0	117.201	123.944	0	49.2816	1970.12	3.88709	101.962	202.281	0	65.456	0	148.841	49.8968	6.40944	34.8984	0.706244	51.1436	110.418	97.7753	0	0	40.2706	0	216.562	0	86.1893	18.9437	26.5422	0	0	130.367
BACH1	0	0	0	0	0	0	0	0	0	0	0	0	0	0	0	0	0	0	0	0	0	0	0	0	0	0	0	0	0	0	0	0	0	0	0	0	0	0	0	0	0	0	0	0	0	0	0	0	0
CEBPG	0	0	0	0	0	0	0	0	0	0	0	0	0	0	0	0	0	0	0	0	0	0	0	0	0	0	0	0	0	0	0	0	0	0	0	0	0	0	0	0	0	0	0	0	0	0	0	0	0
REL	0	0	0	0	0	0	0	0	0	0	0	0	0	0	0	0	0	0	0	0	0	0	0	0	0	0	0	0	0	0	0	0	0	0	0	0	0	0	0	0	0	0	0	0	0	0	0	0	0
HMBOX1	0	0	0	0	0	0	0	0	0	0	0	0	0	0	0	0	0	0	0	0	0	0	0	0	0	0	0	0	0	0	0	0	0	0	0	0	0	0	0	0	0	0	0	0	0	0	0	0	0
MSX1	0	0	0	0	1.24136	0	16.7238	15.9543	14.2125	0	58.6994	89.9702	0	0	0	0	0	0	0	0	0	0	90.3591	0	0	2.84878	0	12.5319	5.27864	18.9137	0	0	0.149198	0	0	0	3.65651	0	0	9.99041	0	9.60439	0	0	0.530175	0	0	0	4.82578
TBP	0	0	0	0	0	0	0	44.723	70.2005	0	0	79.4924	0	0	0	0	0	0	0	0	0	0	295.632	0	0	26.9408	0	0	0	0	0	0	0	0	0	0	20.5516	0	0	0	0	0	0	0	0	0	0	0	27.2679
MTF1	0	0	0	0	0	0	0	0	0	0	0	0	0	0	0	0	0	0	0	0	0	0	0	0	0	0	0	0	0	0	0	0	0	0	0	0	0	0	0	0	0	0	0	0	0	0	0	0	0
DDIT3	0	0	0	0	0	0	0	0	0	0	0	0	0	0	0	0	0	0	0	0	0	0	0	0	0	0	0	0	0	0	0	0	0	0	0	0	0	0	0	0	0	0	0	0	0	0	0	0	0
PATZ1	0	0	0	0	0	0	0	4.70999	28.0735	0	0	36.1948	0	0	0	0	0	0	0	0	0	0	121.99	0	0	9.85532	0	0	0	0	0	0	3.55966	0	0	0	4.37559	0	0	0	0	0	0	0	0	0	0	0	16.8363
FOXD2	0	0	0	0	26.8247	0	13.1427	48.7285	158.681	0	95.019	171.047	12.0056	0	2.92484	0	0	0	38.1824	0	1.19623	20.8481	403.422	0	0	66.3381	0	0	2.08869	2.53624	0	0	4.53489	0	41.6187	0	22.4942	0	0	0	0	63.2478	0	0	0	21.7523	0	0	53.0076
NFYA	0	0	0	0	0	0	0	0	0	0	0	11.8722	0	0	0	0	0	0	0	0	0	0	117.495	0	0	8.47552	0	0	0	0	0	0	0	0	0	0	0	0	0	0	0	0	0	0	0	0	0	0	0
BDP1	0	0	0	0	0	0	0	0	0	0	0	0	0	0	0	0	0	0	0	0	0	0	0	0	0	0	0	0	0	0	0	0	0	0	0	0	0	0	0	0	0	0	0	0	0	0	0	0	0
MNT	0	0	0	0	0	0	0	0	0	0	0	5.4814	0	0	0	0	0	0	0	0	0	0	0	0	0	0	0	0	0	0	0	0	0	0	0	0	0	0	0	0	0	0	0	0	0	0	0	0	0
CREB1	0	0	0	0	0	0	0	0	0	0	0	0	0	0	0	0	0	0	0	0	0	0	0	0	0	0	0	0	0	0	0	0	0	0	0	0	0	0	0	0	0	0	0	0	0	0	0	0	0
THAP1	0	0	0	0	0	0	0	0	0	0	0	0	0	0	0	0	0	0	0	0	0	0	0	0	0	0	0	0	0	0	0	0	0	0	0	0	0	0	0	0	0	0	0	0	0	0	0	0	0
MGA	0	0	0	0	0	0	0	0	0	0	0	0	0	0	0	0	0	0	0	0	0	0	0	0	0	0	0	0	0	0	0	0	0	0	0	0	0	0	0	0	0	0	0	0	0	0	0	0	0
ZBTB7A	0	0	0	0	0	0	0	8.11994	45.9934	0	0	57.39	0	0	0	0	0	0	0	0	0	0	153.768	0	0	13.6271	0	0	0	0	0	0	0	0	0	0	7.86936	0	0	0	0	0	0	0	0	0	0	0	9.00761
EMX2	0	0	0	0	0	0	0	0	51.4037	0	0	130.777	0	0	0	0	0	0	0	0	0	0	44.0705	0	0	0	0	0	0	2.61474	0	0	0	0	0	0	0	0	0	0	0	0	0	0	0	0	0	0	0
TEAD4	0	0	0	0	0	0	90.5034	68.4586	78.8123	0	49.8806	119.395	5.78754	0	0	0	1.58482	0	0	0	5.20439	0	498.88	0	0	42.7721	0	0	0	18.2827	0	3.68955	44.0992	0	13.3457	0	47.6493	0	0	0	0	0	0	0	0	10.7948	0	0	31.1574
EBF1	0	0	0	0	0	0	0	0	55.5664	0	0	53.9215	0	0	0	0	0	0	0	0	0	0	191.446	0	0	3.31123	0	0	0	0	0	0	0	0	0	0	0	0	0	0	0	0	0	0	0	0	0	0	0
HES1	0	0	0	0	0	0	0	0	9.71743	0	0	0	0	0	0	0	0	0	0	0	0	0	55.0405	0	0	0	0	0	0	0	0	0	0	0	0	0	1.36437	0	0	0	0	0	0	0	0	0	0	0	0
ZBTB33	0	0	0	0	0	0	0	0	13.7727	0	0	0	0	0	0	0	0	0	0	0	0	0	26.7859	0	0	0	0	0	0	0	0	0	0	0	0	0	0	0	0	0	0	0	0	0	0	0	0	0	0
LEF1	0	0	0	0	4.52892	0	21.9795	26.8986	33.6754	0	106.246	35.6051	0	0	0	0.654591	0	0	0	0	0	5.41319	49.8706	0	0	13.84	0	0	0	0	22.2044	0	0	0	0	5.11561	0	0	0	0	0	0	0	0	0	35.0059	0	0	0
MAFG	0	0	0	0	0	0	0	0	0	0	0	0	0	0	0	0	0	0	0	0	0	0	0	0	0	0	0	0	0	0	0	0	0	0	0	0	0	0	0	0	0	0	0	0	0	0	0	0	0
MYC	0	0	0	0	0	0	0	23.3752	42.186	0	0	44.5292	0	0	0	0	0	0	0	0	0	0	187.217	0	0	13.1331	0	0	0	0	0	0	0	0	0	0	11.6455	0	0	0	0	0.507948	0	0	0	0.569738	0	0	13.7811
STAT2	0	0	0	0	0	0	0	0	0	0	0	0	0	0	0	0	0	0	0	0	0	0	0	0	0	0	0	0	0	0	0	0	0	0	0	0	0	0	0	0	0	0	0	0	0	0	0	0	0
E2F3	0	0	0	0	0	0	0.536574	118.588	75.3624	0	0	88.635	5.51259	0	0	0	0	0	0	0	3.65551	0	386.462	0	0	54.7571	0	0	0	11.5818	0	0	40.2896	0	0	0	49.1867	0	0	0	0	0	0	0	0	0	0	0	52.4585
NFAT5	0	0	0	0	0	0	0	0	0	0	0	0	0	0	0	0	0	0	0	0	0	0	0	0	0	0	0	0	0	0	0	0	0	0	0	0	0	0	0	0	0	0	0	0	0	0	0	0	0
RARA	0	0	0	0	0	0	5.78669	9.13993	13.343	0	0	101.047	0	0	0	0	0	0	0	0	5.28863	0	146.758	0	0	54.682	0	0	0	18.4998	0	0	22.7496	0	0	0	4.57525	0	0	0	0	0	0	0	0	0	0	0	5.48943
ERF	0	0	0	0	0	0	0	9.13737	14.3806	0	0	31.0455	0	0	0	0	0	0	0	0	0	0	25.7878	0	0	11.9111	0	0	0	0	0	0	0	0	0	0	10.2677	0	0	0	0	0	0	0	0	0	0	0	0
RFX3	0	0	0	0	0	0	0	0	33.4934	0	0	0	0	0	0	0	0	0	0	0	0	0	276.141	0	0	0	0	0	0	0	0	0	0	0	0	0	0	0	0	0	0	0	0	0	0	0	0	0	0
MZF1	0	0	0	0	0	0	0	0	10.8565	0	0	5.45568	0	0	0	0	0	0	0	0	0	0	46.6368	0	0	0	0	0	0	0	0	0	0	0	0	0	0	0	0	0	0	0	0	0	0	0	0	0	3.50391
NFIL3	0	0	0	0	0	0	0	0	0	0	0	0	0	0	0	0	0	0	0	0	0	0	0	0	0	0	0	0	0	0	0	0	0	0	0	0	0	0	0	0	0	0	0	0	0	0	0	0	0
ZNF281	0	0	0	0	0	0	0	0	0	0	0	0	0	0	0	0	0	0	0	0	0	0	0	0	0	0	0	0	0	0	0	0	0	0	0	0	0	0	0	0	0	0	0	0	0	0	0	0	0
TCFL5	0	0	0	0	0	0	0	0	0	0	0	0	0	0	0	0	0	0	0	0	0	0	0	0	0	0	0	0	0	0	0	0	0	0	0	0	0	0	0	0	0	0	0	0	0	0	0	0	0
ETV5	0	0	0	0	0	0	6.17109	39.5974	49.6873	0	0	61.8177	0	0	0	0	0	0	0	0	0	0	253.591	0	0	35.3626	0	0	0	21.9716	0	0	9.65198	0	0	0	34.5862	0	0	0	0	5.07861	0	0	0	0	0	0	27.342
ELK1	0	0	0	0	0	0	0	3.17133	12.954	0	0	20.1562	0	0	0	0	0	0	0	0	0	0	8.81009	0	0	18.3496	0	0	0	0	0	0	0	0	0	0	7.48009	0	0	0	0	0	0	0	0	0	0	0	0
MXD4	0	0	0	0	0	0	0	0	0	0	0	1.58867	0	0	0	0	0	0	0	0	0	0	118.628	0	0	0	0	0	0	0	0	0	0	0	0	0	0.759475	0	0	0	0	0	0	0	0	0	0	0	0
DBP	0	0	0	0	0	0	0	0	9.13749	0	0	27.7843	0	0	0	0	0	0	0	0	0	0	0	0	0	7.81876	0	0	0	0	0	0	0	0	0	0	0	0	0	0	0	0	0	0	0	0	0	0	0
SMAD4	0	0	0	0	0	0	0	0	8.85476	0	0	0	0	0	0	0	0	0	0	0	0	0	0	0	0	0	0	0	0	0	0	0	0	0	0	0	0	0	0	0	0	0	0	0	0	0	0	0	0
TBX2	0	0	0	0	0	0	0	0	0	0	0	0	0	0	0	0	0	0	0	0	0	0	1.68565	0	0	0	0	0	0	0	0	0	0	0	0	0	0	0	0	0	0	0	0	0	0	0	0	0	0
KLF12	0	0	0	0	0	0	0	0	22.5433	0	0	0	0	0	0	0	0	0	0	0	0	0	186.027	0	0	0	0	0	0	0	0	0	0	0	0	0	0	0	0	0	0	0	0	0	0	0	0	0	2.62117
FOS	0	0	0	0	0	0	0	0	0	0	0	0	0	0	0	0	0	0	0	0	0	0	0	0	0	0	0	0	0	0	0	0	0	0	0	0	0	0	0	0	0	0	0	0	0	0	0	0	0
ZBTB3	0	0	0	0	0	0	0	0	0	0	0	0	0	0	0	0	0	0	0	0	0	0	0	0	0	0	0	0	0	0	0	0	0	0	0	0	0	0	0	0	0	0	0	0	0	0	0	0	0
ATF5	0	0	0	0	0	0	0	0	0	0	0	0	0	0	0	0	0	0	0	0	0	0	0	0	0	0	0	0	0	0	0	0	0	0	0	0	0	0	0	0	0	0	0	0	0	0	0	0	0
FOXJ3	0	0	0	0	0	0	0	0	12.7703	0	0	58.062	0	0	0	0	0	0	0	0	0	0	41.111	0	0	10.0682	0	0	0	0	0	0	0	0	0	0	0	0	0	0	0	0	0	0	0	0	0	0	0
JUND	0	0	0	0	0	0	0	0	0	0	0	0	0	0	0	0	0	0	0	0	0	0	0	0	0	0	0	0	0	0	0	0	0	0	0	0	0	0	0	0	0	0	0	0	0	0	0	0	0
KLF4	0	0	0	0	0	0	0	0	35.7419	0	0	32.5643	0	0	0	0	0	0	0	0	0	0	186.078	0	0	23.5779	0	0	0	0	0	0	0	0	0	0	10.5496	0	0	0	0	0	0	0	0	0	0	0	21.7579
ID2	0	0	0	0	0	0	0	0	0	0	0	5.43824	0	0	0	0	0	0	0	0	0	0	0	0	0	0	0	0	0	0	0	0	0	0	0	0	0	0	0	0	0	0	0	0	0	0	0	0	0
TCF7L1	0	0	0	0	13.3382	0	30.0085	33.8634	25.7796	0	116.613	41.2517	0.261068	0	0	3.16975	0	0	11.7058	0	0	5.41506	69.1557	0	0	16.3833	0	16.2424	0	0	22.1651	0	0	0	5.32879	9.06323	1.12552	0	0	0	0	0.398954	0	0	0	27.1371	0	0	0.530225
SRF	0	0	0	0	0	0	0	0	20.1689	0	0	3.26349	0	0	0	0	0	0	0	0	0	0	95.5599	0	0	4.10467	0	0	0	0	0	0	0	0	0	0	0	0	0	0	0	0	0	0	0	0	0	0	0
RARB	0	0	0	0	27.2861	0	25.2161	28.1692	33.3398	0	34.0627	195.949	0	19.2181	0	0	0	0	0	0	8.98264	0	354.25	0	0	80.6776	0	0	0	60.0609	0	0	36.7803	0	0	0	7.637	0	0	0	0	7.80633	0	0	0	7.6474	0	0	25.832
ZFX	0	0	0	0	0	0	0	0	0	0	0	0	0	0	0	0	0	0	0	0	0	0	0	0	0	0	0	0	0	0	0	0	0	0	0	0	0	0	0	0	0	0	0	0	0	0	0	0	0
E2F1	0	0	0	0	0	0	25.85	70.8239	70.9935	0	0	60.6999	8.51529	0	0	0	0	0	0	0	6.05822	1.39362	270.014	0	0	42.5539	0	0	0	10.5727	0	0	21.3929	0	0	0	43.9287	0	0	0	0	0	0	0	0	7.68223	0	0	38.6698
FOXM1	0	0	0	0	0	0	0	0	0	0	0	0	0	0	0	0	0	0	0	0	0	0	0	0	0	0	0	0	0	0	0	0	0	0	0	0	0	0	0	0	0	0	0	0	0	0	0	0	4.6698
RFX2	0	0	0	0	0	0	0	0	49.8399	0	4.01475	0	0	0	0	0	0	0	0	0	0	0	245.728	0	0	0	0	0	0	0	0	0	0	0	0	0	0.24627	0	0	0	0	0	0	0	0	0	0	0	0
JDP2	0	0	0	0	0	0	0	0	9.79531	0	0	0	0	0	0	0	0	0	0	0	0	0	0	0	0	0	0	0	0	0	0	0	0	0	0	0	0	0	0	0	0	0	0	0	0	0	0	0	0
CLOCK	0	0	0	0	0	0	0	0	0	0	0	0	0	0	0	0	0	0	0	0	0	0	0	0	0	0	0	0	0	0	0	0	0	0	0	0	0	0	0	0	0	0	0	0	0	0	0	0	0
CREB3L2	0	0	0	0	0	0	0	0	0	0	0	26.5306	0	0	0	0	0	0	0	0	0	0	0	0	0	0	0	0	0	0	0	0	0	0	0	0	0	0	0	0	0	0	0	0	0	0	0	0	40.9259
CREM	0	0	0	0	0	0	0	0	0	0	0	0	0	0	0	0	0	0	0	0	0	0	0	0	0	0	0	0	0	0	0	0	0	0	0	0	0	0	0	0	0	0	0	0	0	0	0	0	0
NPAS2	0	0	0	0	0	0	0	0	0	0	0	0	0	0	0	0	0	0	0	0	0	0	0	0	0	0	0	0	0	0	0	0	0	0	0	0	0	0	0	0	0	0	0	0	0	0	0	0	0
IRX1	0	0	0	0	0	0	0	0	0	0	0	0	0	0	0	0	0	0	0	0	0	0	0	0	0	0	0	0	0	0	0	0	0	0	0	0	0	0	0	0	0	0	0	0	0	0	0	0	0
FOXK1	0	0	0	0	0	0	0	0	0	0	0	0	0	0	0	0	0	0	0	0	0	0	0	0	0	0	0	0	0	0	0	0	0	0	0	0	0	0	0	0	0	0	0	0	0	0	0	0	0
POU6F1	0	0	0	0	0	0	0	0	0	0	0	0	0	0	0	0	0	0	0	0	0	0	0	0	0	0	0	0	0	0	0	0	0	0	0	0	0	0	0	0	0	0	0	0	0	0	0	0	0
TRIM28	0	0	0	0	0	0	0	0	0	0	0	0	0	0	0	0	0	0	0	0	0	0	0	0	0	0	0	0	0	0	0	0	0	0	0	0	0	0	0	0	0	0	0	0	0	0	0	0	0
MEF2D	0	0	0	0	0	0	0	0	0	0	0	0	0	0	0	0	0	0	0	0	0	0	0	0	0	0	0	0	0	0	0	0	0	0	0	0	0	0	0	0	0	0	0	0	0	0	0	0	0
CDC5L	0	0	0	0	0	0	0	0	0	0	0	0	0	0	0	0	0	0	0	0	0	0	0	0	0	0	0	0	0	0	0	0	0	0	0	0	0	0	0	0	0	0	0	0	0	0	0	0	0
SIX2	140.275	0	0	0	0	0	0	0	264.808	0	409.072	251.69	0	0	0	0	0	0	3.59117	0	0	57.6301	87.0425	0	0	0	0	0	0	0	0	0	61.1533	0	0	0	11.6133	0	0	0	0	0	0	0	0	96.0929	0	0	0
GABPA	0	0	0	0	0	0	0	0	55.3619	0	0	4.0908	0	0	0	0	0	0	0	0	0	0	117.342	0	0	24.0161	0	0	0	0	0	0	0	0	0	0	6.32779	0	0	0	0	0	0	0	0	0	0	0	0
TEF	0	0	0	0	0	0	0	0	14.6031	0	0	24.2019	0	0	0	0	0	0	0	0	0	0	0	0	0	0	0	0	0	0	0	0	0	0	0	0	0	0	0	0	0	0	0	0	0	0	0	0	0
HES2	0	0	0	0	0	0	0	0	32.2924	0	0	0	0	0	0	0	0	0	0	0	0	0	73.4152	0	0	0	0	0	0	0	0	0	0	0	0	0	3.04836	0	0	0	0	0	0	0	0	0	0	0	0
XBP1	0	0	0	0	0	0	0	0	0	0	0	0	0	0	0	0	0	0	0	0	0	0	0	0	0	0	0	0	0	0	0	0	0	0	0	0	0	0	0	0	0	0	0	0	0	0	0	0	0
SOX12	0	0	0	0	0	0	10.3527	0	9.71137	0	12.8863	28.8047	0	0	0	0	0	0	0	0	0	0	42.507	0	0	3.75065	0	0	0	0	0	0	0	0	0	0	1.94969	0	0	0	0	0	0	0	0	0	0	0	3.69697
TGIF2	0	0	0	0	0	0	0	0	0	0	0	0	0	0	0	0	0	0	0	0	0	0	0	0	0	0	0	0	0	0	0	0	0	0	0	0	0	0	0	0	0	0	0	0	0	0	0	0	0
TBX15	0	0	0	0	0	0	0	0	0	0	0	0	0	0	0	0	0	0	0	0	0	0	0	0	0	0	0	0	0	0	0	0	0	0	0	0	0	0	0	0	0	0	0	0	0	0	0	0	0
CUX1	0	0	0	0	0	0	0	0	0	0	0	0	0	0	0	0	0	0	0	0	0	0	4.69461	0	0	0	0	0	0	0	0	0	0	0	0	0	0	0	0	0	0	0	0	0	0	0	0	0	0
CREB3L1	0	0	0	0	0	0	0	0	0	0	0	31.3836	0	0	0	0	0	0	0	0	0	0	0	0	0	0	0	0	0	0	0	0	0	0	0	0	0	0	0	0	0	0	0	0	0	0	0	0	47.3295
ZNF711	0	0	0	0	0	0	0	0	7.50311	0	0	0	0	0	0	0	0	0	0	0	0	0	32.5713	0	0	0	0	0	0	0	0	0	0	0	0	0	0	0	0	0	0	0	0	0	0	0	0	0	0
NR1D1	0	0	0	0	0	0	0	0	4.3482	0	0	146.642	0	0	0	0	0	0	0	0	0	0	0	0	0	22.1908	0	0	0	0	0	0	0	0	0	0	0	0	0	0	0	0	0	0	0	0	0	0	13.4109
ATF7	0	0	0	0	0	0	0	0	0	0	0	0	0	0	0	0	0	0	0	0	0	0	0	0	0	0	0	0	0	0	0	0	0	0	0	0	0	0	0	0	0	0	0	0	0	0	0	0	0
PAX3	0	0	0	0	6.45356	0	0	76.522	54.3978	0	149.778	216.557	0	0	24.5674	0	0	0	196.417	0	0	0	237.605	0	128.371	0	0	32.9841	0	60.5202	12.2108	0	0	0	12.8862	0	0	0	0	22.2433	0	0	0	0	5.42341	0	0	0	0
POU2F1	11.2935	0	0	0	0	0	47.8848	45.1321	109.367	0	9.79765	125.425	0	0	0	0	0	0	0	0	6.90393	0	546.614	0	0	40.2716	0	0	7.19586	24.4286	0	0	23.0639	0	0.488838	0	36.7242	0	0	0	0	34.8055	0	0	0	0	0	0	35.6114
TWIST2	0	0	0	0	0	0	0	0	29.1103	0	0	0	0	0	0	0	0	0	0	0	0	0	0	0	0	0	0	0	0	0	0	0	0	0	0	0	0	0	0	0	0	0	0	0	7.00548	0	0	0	20.5476
IRX2	0	0	0	0	0	0	0	0	0	0	0	0	0	0	0	0	0	0	0	0	0	0	0	0	0	0	0	0	0	0	0	0	0	0	0	0	0	0	0	0	0	0	0	0	0	0	0	0	0
[truncated: 5,000 more columns]

## Sheet: Figure 3b
Source	Target
TFAP2A	HEY1
TFAP2A	MYCN
TFAP2A	GLI2
TFAP2A	GLIS2
TFAP2A	SALL4
TFAP2A	ZBTB12
TFAP2A	ZBTB16
TFAP2A	ZNF423
TFAP2A	LIN28A
TFAP2A	SOX11
TFAP2A	SOX4
TFAP2A	TCF7L1
TFAP2A	ALX1
TFAP2A	ALX4
TFAP2A	LMX1B
TFAP2A	PKNOX2
TFAP2A	PRRX1
TFAP2A	PRRX2
TFAP2A	SIX1
TFAP2A	PAX3
TFAP2A	PAX7
TFAP2A	POU3F3
TFAP2A	RCOR2
TFAP2A	TBX2
TFAP2A	BANF1
TFAP2A	BMP7
TFAP2A	FZD2
TFAP2A	MDFI
TFAP2A	MLLT11
TFAP2A	TSSK4
TFAP2B	HEY1
TFAP2B	MYCN
TFAP2B	GLI2
TFAP2B	GLIS2
TFAP2B	SALL4
TFAP2B	ZBTB12
TFAP2B	ZBTB16
TFAP2B	ZNF423
TFAP2B	LIN28A
TFAP2B	SOX11
TFAP2B	SOX4
TFAP2B	TCF7L1
TFAP2B	ALX1
TFAP2B	ALX4
TFAP2B	LMX1B
TFAP2B	PKNOX2
TFAP2B	PRRX1
TFAP2B	PRRX2
TFAP2B	SIX1
TFAP2B	PAX3
TFAP2B	PAX7
TFAP2B	POU3F3
TFAP2B	RCOR2
TFAP2B	TBX2
TFAP2B	BANF1
TFAP2B	BMP7
TFAP2B	FZD2
TFAP2B	MDFI
TFAP2B	MLLT11
TFAP2B	TSSK4
MYCN	HEY1
MYCN	GLI2
MYCN	GLIS2
MYCN	SALL4
MYCN	ZBTB12
MYCN	ZBTB16
MYCN	ZNF423
MYCN	LIN28A
MYCN	SOX11
MYCN	SOX4
MYCN	TCF7L1
MYCN	LMX1B
MYCN	PKNOX2
MYCN	PRRX1
MYCN	SIX1
MYCN	PAX7
MYCN	RCOR2
MYCN	TBX2
MYCN	BANF1
MYCN	BMP7
MYCN	FZD2
MYCN	MDFI
MYCN	MLLT11
MYCN	TSSK4
ALX1	HEY1
ALX1	GLI2
ALX1	GLIS2
ALX1	SALL4
ALX1	ZBTB12
ALX1	ZBTB16
ALX1	ZNF423
ALX1	LIN28A
ALX1	SOX11
ALX1	SOX4
ALX1	TCF7L1
ALX1	LMX1B
ALX1	PKNOX2
ALX1	PRRX1
ALX1	SIX1
ALX1	PAX7
ALX1	RCOR2
ALX1	TBX2
ALX1	BANF1
ALX1	BMP7
ALX1	FZD2
ALX1	MDFI
ALX1	MLLT11
ALX1	TSSK4
ALX3	HEY1
ALX3	MYCN
ALX3	GLI2
ALX3	GLIS2
ALX3	SALL4
ALX3	ZBTB12
ALX3	ZBTB16
ALX3	ZNF423
ALX3	LIN28A
ALX3	SOX11
ALX3	SOX4
ALX3	TCF7L1
ALX3	ALX1
ALX3	ALX4
ALX3	LMX1B
ALX3	PKNOX2
ALX3	PRRX1
ALX3	PRRX2
ALX3	SIX1
ALX3	PAX3
ALX3	PAX7
ALX3	POU3F3
ALX3	RCOR2
ALX3	TBX2
ALX3	BANF1
ALX3	BMP7
ALX3	FZD2
ALX3	MDFI
ALX3	MLLT11
ALX3	TSSK4
ALX4	HEY1
ALX4	GLI2
ALX4	GLIS2
ALX4	SALL4
ALX4	ZBTB12
ALX4	ZBTB16
ALX4	ZNF423
ALX4	LIN28A
ALX4	SOX11
ALX4	SOX4
ALX4	TCF7L1
ALX4	LMX1B
ALX4	PKNOX2
ALX4	PRRX1
ALX4	SIX1
ALX4	PAX7
ALX4	RCOR2
ALX4	TBX2
ALX4	BANF1
ALX4	BMP7
ALX4	FZD2
ALX4	MDFI
ALX4	MLLT11
ALX4	TSSK4
PRRX2	HEY1
PRRX2	GLI2
PRRX2	GLIS2
PRRX2	SALL4
PRRX2	ZBTB12
PRRX2	ZBTB16
PRRX2	ZNF423
PRRX2	LIN28A
PRRX2	SOX11
PRRX2	SOX4
PRRX2	TCF7L1
PRRX2	LMX1B
PRRX2	PKNOX2
PRRX2	PRRX1
PRRX2	SIX1
PRRX2	PAX7
PRRX2	RCOR2
PRRX2	TBX2
PRRX2	BANF1
PRRX2	BMP7
PRRX2	FZD2
PRRX2	MDFI
PRRX2	MLLT11
PRRX2	TSSK4
PAX3	HEY1
PAX3	GLI2
PAX3	GLIS2
PAX3	SALL4
PAX3	ZBTB12
PAX3	ZBTB16
PAX3	ZNF423
PAX3	SOX11
PAX3	SOX4
PAX3	TCF7L1
PAX3	LMX1B
PAX3	PKNOX2
PAX3	PRRX1
PAX3	SIX1
PAX3	PAX7
PAX3	RCOR2
PAX3	TBX2
PAX3	BANF1
PAX3	BMP7
PAX3	FZD2
PAX3	MDFI
PAX3	MLLT11
PAX3	TSSK4
POU3F3	HEY1
POU3F3	GLI2
POU3F3	GLIS2
POU3F3	SALL4
POU3F3	ZBTB12
POU3F3	ZBTB16
POU3F3	ZNF423
POU3F3	LIN28A
POU3F3	SOX11
POU3F3	SOX4
POU3F3	TCF7L1
POU3F3	LMX1B
POU3F3	PKNOX2
POU3F3	PRRX1
POU3F3	SIX1
POU3F3	PAX7
POU3F3	RCOR2
POU3F3	TBX2
POU3F3	BANF1
POU3F3	BMP7
POU3F3	FZD2
POU3F3	MDFI
POU3F3	MLLT11
POU3F3	TSSK4
NR2F1	HEY1
NR2F1	MYCN
NR2F1	GLI2
NR2F1	GLIS2
NR2F1	SALL4
NR2F1	ZBTB12
NR2F1	ZBTB16
NR2F1	ZNF423
NR2F1	LIN28A
NR2F1	SOX11
NR2F1	SOX4
NR2F1	TCF7L1
NR2F1	ALX1
NR2F1	ALX4
NR2F1	LMX1B
NR2F1	PKNOX2
NR2F1	PRRX1
NR2F1	PRRX2
NR2F1	SIX1
NR2F1	PAX3
NR2F1	PAX7
NR2F1	POU3F3
NR2F1	RCOR2
NR2F1	TBX2
NR2F1	BANF1
NR2F1	BMP7
NR2F1	FZD2
NR2F1	MDFI
NR2F1	MLLT11
NR2F1	TSSK4

## Sheet: Figure 3c
	PRRX2	ALX4	ALX1	ALX3	POU3F3	MYCN	TFAP2A	TFAP2B	NR2F1	NR2F2	TCF4	TCF3	ERG	ETV4	FLI1	SP2	CTCF	E2F2	HEYL	HEY1	RXRB	RXRA	TEAD4	TEAD2	TEAD3	SOX11	PRRX1	SHOX2	PHOX2A	SIX1	SIX2	RFX7	RFX1	ZIC2	ZIC1	HEY2	EGR1	E2F3	E2F1	SP3	ETS1	ETV1	ETV5	TEAD1	TFCP2	TBP	MYC	TFAP4	ARNT2
PRRX2	5438.63	3088.52	2291.25	145.73	4168.33	1167.52	342.575	608.423	362.771	132.854	464.01	47.8582	841.949	64.6062	881.869	552.236	70.3914	42.6604	734.651	1139.43	222.809	97.7268	124.883	533.202	1.72774	268.488	3152.85	42.2426	156.158	4328.04	1308.54	0	45.1626	1011.36	640.401	39.2649	207.909	183.866	52.0074	96.2036	254.599	45.8811	61.3016	44.9519	337.4	2.82628	0	198.396	20.195
ALX4	3991.28	6135.74	2441.13	181.569	4496.36	1363.56	532.331	895.215	339.176	179.818	550.092	64.8002	1056.49	95.5221	765.29	708.359	88.276	63.2938	1227.34	1722.44	353.624	83.0361	183.934	615.737	7.14061	333.067	3683.06	88.6457	250.227	3589.94	1539.56	0	59.7331	1037.8	781.848	112.907	212.529	155.785	90.1325	121.106	411.673	93.8981	74.3042	68.8066	406.32	16.5777	0	305.162	83.3938
ALX1	5695.71	4470.46	3809.46	192.144	5221.87	1401.02	569.296	785.812	476.991	166.296	610.023	69.7478	1181.86	92.0207	1027.95	750.001	104.454	62.5856	1031.76	1639.32	305.956	118.228	142.496	649.811	6.00542	337.063	4302.8	111.956	213.84	5058.91	1325.75	0	69.3188	1269.6	1332.86	81.959	233.432	257.41	64.7822	125.127	378.852	75.8795	87.63	74.1121	431.237	12.0341	0	239.631	66.88
ALX3	3979.52	3892.95	2248.63	421.523	5159.81	1617.11	478.376	977.563	322.774	235.047	578.665	81.7607	1272.1	109.847	893.435	884.39	96.0709	67.3313	949.017	1610.24	326.018	98.9817	166.335	607.883	2.97292	368.555	4103.29	54.6168	306.318	3760.03	1306.44	0	50.6778	900.941	761.005	67.0543	226.305	174.436	75.9859	142.801	386.058	103.882	95.937	59.9942	436.555	11.2863	0	325.653	67.4778
POU3F3	7839.24	2674.97	5451	1098.72	10804.1	2057.82	774.252	209.691	967.81	338.85	341.763	217.818	1941.14	272.623	981.94	732.309	358.178	121.121	2656.81	780.134	317.401	33.2209	106.121	498.311	290.44	4860	3821.56	313.227	19.2938	4099.77	876.28	210.877	31.2449	2826.58	3326.84	257.81	536.535	422.003	100.651	0	301.48	176.739	202.281	21.2698	521.669	42.9331	47.9467	941.921	257.24
MYCN	4610.1	1568	909.195	907.852	2904.87	1395.9	235.342	158.836	167.434	97.6326	165.57	158.634	1337.76	271.274	443.431	500.638	339.413	106.107	1388.38	609.876	229.929	60.5898	51.8892	393.571	152.69	3639.63	827.428	179.864	101.984	1279.02	613.367	112.642	38.6164	1224.59	638.027	163.19	333.195	132.837	64.9218	3.16797	378.506	158.616	94.5161	51.9114	521.872	52.4806	5.34644	525.02	207.742
TFAP2A	3496.64	2284.13	2317.97	798.526	3246.82	1813.64	575.746	0	93.9904	104.183	193.138	117.627	360.7	128.675	551.135	464.486	305.91	81.1934	1472.94	725.069	243.531	38.5811	106.085	297.015	253.539	2662.77	1593.45	9.03461	158.74	883.817	456.429	103.662	31.8979	895.468	1003.85	125.442	371.013	129.054	60.5882	19.5604	137.68	123.135	71.5346	17.1694	302.253	111.853	0	751.446	149.573
TFAP2B	9049.27	4203.15	4579.21	1660.32	6705.11	4206.6	658.221	0	240.858	223.293	417.128	241.599	825.062	288.922	890.419	1052.9	652.605	263.061	2781.39	1744.82	489.082	85.3046	219.522	910.923	430.731	7634.23	3073.06	59.3441	372.76	2286.3	855.611	331.404	112.985	2779.64	1907.32	246.687	820.277	268.65	130.5	60.7563	361.746	328.965	159.685	69.1806	919.283	319.914	5.27482	1131.36	336.418
NR2F1	1442.32	614.791	840.745	216.702	944.584	450.512	24.1445	205.422	99.5144	15.5825	85.4053	40.8832	295.53	69.6715	277.406	216.048	91.7582	37.2882	341.568	117.574	83.6649	8.42083	31.5369	87.5832	61.886	781.551	552.871	1.70779	17.5395	858.887	124.677	0	27.9012	213.424	163.56	0	109.098	42.7893	17.2367	0	40.4362	30.5502	3.19552	6.18742	40.765	0	1.25619	163.94	29.6704
NR2F2	986.951	509.623	577.729	218.302	593.098	432.416	26.1424	201.62	49.8511	31.5246	83.9784	31.5949	330.946	79.0629	153.307	170.599	75.3074	24.5724	331.737	118.378	84.1574	0.58103	24.3044	81.1555	46.0824	709.888	563.198	0	0	603.919	122.453	0	18.51	106.823	82.674	0	134.121	16.5451	15.3795	0	29.7046	30.3488	0	0	41.5569	0	0	173.519	23.1772
TCF4	2218.92	957.217	722.781	235.261	1283.97	294.244	126.907	385.74	154.221	31.4892	258.338	49.6218	573.551	65.7994	236.263	212.918	122.939	37.3032	704.284	309.734	87.2141	23.5716	18.3581	151.146	56.6992	1316.91	642.199	26.3046	63.4391	926.529	201.569	43.1326	18.8008	398.202	338.646	17.261	134.915	72.5434	24.1422	29.6905	57.1778	32.0208	35.1483	7.12869	162.211	37.7238	4.87593	184.681	61.3113
TCF3	1112.87	499.143	381.861	146.039	929.846	208.469	71.511	234.573	91.5173	15.2399	87.4678	64.5199	387.7	58.4125	175.306	162.139	74.8375	24.5197	478.082	190.444	67.2347	22.5115	11.9079	78.4352	37.2236	934.636	372.764	13.9093	48.3296	474.367	111.085	16.4461	6.29615	236.057	212.675	20.8446	60.0109	53.3068	17.8468	13.9658	50.8268	39.9044	40.9316	7.93399	90.761	21.0358	0.623926	155.978	42.0295
TCF12	1676.15	718.721	530.125	159.189	1027.57	234.366	84.8239	371.982	112.07	18.1035	100.689	41.919	419.136	48.8388	198.959	182.598	83.9458	26.2332	409.357	203.048	74.4358	16.2758	7.73321	94.3134	50.4607	937.018	474.795	14.5961	50.6202	579.218	138.998	22.711	0	293.173	221.39	4.47785	79.3223	53.6779	16.6754	20.9797	50.9619	24.4331	24.4175	0	115.58	26.9115	0	128.823	41.886
POU3F1	4738.13	2122.87	3632.44	918.018	4333.25	1507.07	461.613	159.343	456.328	363.583	357.21	142.244	1654.97	175.501	421.918	487.36	253.595	29.0265	2335.74	710.66	211.262	0	76.5023	354.031	146.311	3097.37	3169.89	139.453	0	2422.28	788.695	116.398	0	1484.78	1430.44	153.872	355.69	251.292	84.8803	0	253.151	109.718	119.376	0	352.689	0	0	853.488	124.935
ERG	4655.53	1997.76	1124.86	1004.06	3478.36	1153.73	195.165	198.792	212.347	99.6043	289.757	163.001	2333.64	285.681	549.927	422.223	368.945	67.9065	1622.98	737.223	464.926	3.02139	20.2731	376.28	203.158	3354.51	1532.38	27.3737	0.949326	2002.83	468.72	75.8942	38.3665	932.739	486.39	142.235	407.24	132.647	37.0033	57.5671	163.28	85.4986	92.9753	0	410.195	60.9682	13.862	556.078	162.046
ETV4	918.65	409.448	212.175	203.652	675.939	288.691	35.7835	48.5612	40.2348	19.2207	48.2147	36.9706	229.955	97.2809	106.809	82.2871	61.2989	3.38212	343.722	123.687	73.9645	0	0	98.9752	34.2971	954.047	244.606	0	0	395.513	94.178	13.4252	0	152.459	74.6347	21.4845	77.1127	19.2197	4.1015	5.13743	39.0964	30.6342	26.5951	0	86.8559	0	0.507223	136.125	17.0964
FLI1	2512.51	832.738	514.417	402.28	1843.92	521.686	90.691	84.0112	135.108	22.8478	93.9972	60.6759	415.781	98.2622	434.95	191.124	136.305	3.12749	491.48	210.934	122.555	0	0	145.962	76.3726	1228.56	459.338	0	0	1245.54	157.812	3.69497	0	348.111	113.99	0	126.902	75.016	2.97235	0	25.0751	0	18.9661	0	153.181	0	0	206.205	9.5799
SP2	1342.18	919.238	912.361	356.93	1380.69	485.252	102.948	31.4088	103.186	36.1762	54.8832	63.4144	128.885	59.0786	248.125	521.737	95.8458	0	515.445	109.275	105.382	0	0	196.415	62.4884	961.318	119.655	0	0	768.514	34.8027	12.1693	0	280.978	195.924	33.9874	115.289	65.3093	23.7349	0	36.1163	0	26.1431	0	156.114	0	0	233.779	3.02945
CTCF	1630.48	731.069	378.931	271.283	1415.56	407.69	69.3083	39.7912	77.6465	30.6396	72.8553	44.5406	201.852	35.6903	136.618	175.901	243.737	50.7843	414.455	208.952	63.6798	9.07941	31.6155	136.302	58.5228	641.189	187.378	0	0	432.609	147.209	25.6223	12.6507	194.42	150.112	25.9	127.004	39.0569	13.1476	0	29.8511	15.2716	24.0457	0	99.7149	41.322	0	178.191	21.8685
E2F2	1877.37	500.525	427.036	337.381	1465.57	293.125	65.4949	12.3909	156.121	39.1655	54.9747	52.9498	171.126	32.3	63.5132	160.128	90.0232	0	299.883	75.2695	88.1855	0	0	161.638	81.4864	1299.01	148.84	0	0	679.22	15.898	5.47497	0	352.802	204.656	0	109.326	84.2025	15.827	0	0	0	0	0	132.891	0	0	177.741	20.3045
POU2F1	1225.67	534.165	932.939	216.379	1008.2	440.691	107.184	25.9162	113.034	66.9451	58.0804	45.2075	475.112	58.7994	112.891	125.425	59.4911	0	430.855	170.625	75.6026	0	1.59267	77.2594	37.8087	1127.2	688.574	0	0	641.116	147.934	3.03476	0	343.469	319.464	0	90.8046	49.3224	9.37255	0	59.0722	4.58894	21.8788	0	92.8255	0	0	207.599	30.3266
HEYL	2157.76	680.338	314.711	367.978	2241.89	113.404	46.4415	0	213.401	33.6609	79.6357	97.4091	526.366	57.2989	134.217	158.953	121.105	0	1600.7	169.035	40.0519	0	0	143.521	59.0935	2429.16	63.7936	0	0	457.986	273.921	0	0	672.248	422.911	0	154.262	9.59117	1.21078	0	117.115	0	0	0	171.905	0	0	250.999	46.6889
HEY1	1153.43	331.785	143.691	215.739	964.401	56.7422	30.3408	0	122.428	17.4899	46.4283	46.4208	322.305	37.8013	103.754	101.374	68.741	0	456.396	148.776	40.9318	0	0	66.1559	42.2486	1198.61	63.372	0	0	267.917	121.459	14.1643	0	405.135	146.79	34.3964	82.131	31.8093	11.5466	0	70.715	0	0	0	108.182	0	0	145.617	46.8333
RXRB	906.476	617.841	405.96	194.438	858.293	202.072	79.7578	172.732	104.975	0.726272	64.1489	14.344	260.036	28.8696	131.553	127.06	62.6049	21.3415	192.192	187.555	126.732	0	23.5063	98.5466	48.9183	269.872	633.741	0	0	578.38	6.75613	0	0	160.009	80.1459	0	86.1744	14.6916	10.5757	0	41.3095	0.384265	8.04441	0	65.5275	10.2053	0	225.73	12.5841
RXRA	1165.87	572.58	512.375	251.886	1111.99	253.681	70.1856	189.874	146.833	0.47629	81.7745	22.4411	259.072	44.6422	216.498	140.116	93.3489	29.876	239.687	195.299	92.3755	0	27.2348	96.4843	42.5452	339.705	704.488	0	0	744.43	5.48432	0	0	202.191	102.822	9.9613	76.9854	40.6712	10.1989	0	65.3438	17.9227	21.2239	0	58.6266	10.9261	0	240.829	11.5394
TEAD4	828.046	594.124	294.443	166.395	1076.99	354.046	40.9153	65.4454	82.5268	21.3978	77.8753	25.8952	195.332	21.7833	63.5567	119.395	67.3966	0	414.238	129.259	76.8775	0	7.46663	87.5412	35.4541	395.264	433.308	13.7471	0	429.37	23.8819	2.92822	0	194.42	120.643	0	67.8458	13.6432	5.9953	0	17.4052	0	10.5881	0	103.283	0	0	153.158	0.213662
TEAD2	762.886	451.179	290.434	138.807	979.111	317.645	30.5732	69.2767	69.2665	20.269	71.5148	20.0628	191.312	30.8956	54.7157	94.3889	55.4629	0	380.816	114.956	49.7701	0	3.74066	121.133	32.7841	591.931	440.088	24.9845	0	384.562	35.2777	18.4621	10.6666	176.532	144.695	0	70.5744	20.2991	5.48379	0	36.0463	0	13.3499	0	108.645	1.10495	0	81.9937	13.1863
TEAD3	949.154	529.071	453.208	183.777	1548.65	360.698	66.7235	78.6625	90.7184	20.8417	75.63	26.5781	294.369	31.5331	89.1721	133.296	68.5263	0	414.018	160.864	86.3137	0.671802	5.54048	101.483	84.4476	615.206	633.517	33.8942	8.74608	459.074	35.0769	15.4035	11.7018	210.762	286.5	1.50364	68.5194	36.1134	8.52062	1.71327	42.0365	0	16.8301	0	120.499	0	0	162.202	25.3634
SOX11	930.129	1051.97	964.405	31.5573	990.469	360.76	203.735	1381.38	155.258	68.7835	152.463	31.5845	571.542	202.362	415.617	180.407	53.2447	0	374.821	356.722	64.9858	0	0	245.579	97.5576	1081.47	1231.73	150.143	202.553	730.449	370.685	56.9498	0	189.312	378.928	0	107.275	52.3198	9.98869	27.5726	271.073	101.454	151.927	59.8695	158.594	0	0.0813323	152.143	46.458
PRRX1	2110.04	1836.73	1139	91.8673	2591.36	632.796	269.309	298.842	203.538	72.0323	291.85	34.2557	706.13	41.1664	397.114	392.57	34.0458	0.97336	510.892	859.153	154.5	44.7984	49.651	296.661	0	142.189	4782.73	3.92948	46.5014	1909.04	435.287	0	6.79766	547.369	609.001	0	129.548	69.1609	20.4693	20.0784	134.716	9.5672	26.3368	5.39235	224.747	0	0	105.854	32.6118
SHOX2	2753.53	2359.74	1791.24	79.1094	3828.78	717.899	203.488	754.584	252.614	96.4243	341.632	33.8405	523.909	37.5087	408.122	474.355	34.6032	0	691.904	894.434	154.201	0	60.2804	376.974	0	210.866	2021.11	62.2246	50.7175	2780.46	651.641	0	0	559.711	961.368	0	134.336	61.5032	22.9671	35.8296	222.473	0	0	0	252.608	0	0	98.5737	40.5191
PHOX2A	2062.01	2409.48	1269.86	100.022	3369.57	1007.9	237.242	813.823	129.417	161.706	239.916	30.1612	611.862	28.4317	370.388	502.156	14.4072	0	543.483	907.471	161.83	0	54.2732	330.146	0	227.021	1938.12	0	80.5515	2258.61	884.019	0	0	407.411	416.787	0	107.984	0	12.6214	23.002	220.209	0	0	0	218.233	0	0	145.334	0
SIX1	1533.31	431.447	0	27.9086	1593.18	0	0	0	158.708	0	86.2432	0	47.134	10.5848	0	191.681	25.4231	0	426.963	0	19.8662	0	0	178.894	0	0	168.666	0	0	2197.68	896.386	0	123.97	0	337.123	0	157.555	0	0	0	73.8858	119.526	0	0	198.923	0	0	73.2223	0
SIX2	2615.24	1332.12	0	48.1623	1305.83	0	0	0	176.664	0	97.8039	0	122.495	14.9603	0	251.69	15.7275	0	917.94	0	30.7826	0	0	273.918	0	0	193.055	0	0	2449.21	3260.93	0	112.981	0	0	0	186.722	0	0	0	84.0389	128.667	0	0	231.134	0	0	98.6844	0
RFX7	526.61	122.372	67.5021	189.534	627.893	42.7934	51.1012	104.408	73.9435	10.0885	30.6659	8.3803	140.749	21.9851	95.8708	88.4578	8.72089	0	65.1399	118.84	31.4144	0	0	108.617	0	370.195	153.289	0	0	524.898	226.747	0	0	90.278	98.5834	0	34.3268	26.9117	10.6584	0	5.6501	0	0	0.121011	36.9702	0	0	3.58318	0
RFX1	0	0	0	238.022	0	0	0	0	0	0	0	0	157.126	0	36.0983	0	5.79119	0	0	137.489	0	0	0	162.972	0	0	38.0022	0	0	277.395	254.534	0	0	0	0	0	17.0825	57.5291	6.07659	0	0	0	0	30.928	0	0	0	0	0
ZIC2	1274.37	316.265	9.68999	100.104	1556.32	296.924	0	0	163.328	2.76324	44.6218	6.61139	234.329	50.1371	87.6654	191.527	57.7045	4.04597	384.521	211.314	0	0	0	57.3976	0	593.31	33.8527	0	0	297.131	0	12.8463	16.8132	962.819	228.656	0	77.9333	0	0	0	23.1318	0	33.1949	0	11.2117	0	0	91.1144	0
ZIC1	828.97	181.646	0	69.0059	1729.49	220.275	0	0	136.71	5.98448	46.358	5.77128	225.92	42.7608	40.6667	160.797	69.8066	7.5451	425.261	160.151	3.03072	0	0	46.2181	2.89038	497.927	0	0	0	130.642	0	15.8752	31.5575	779.749	419.745	0	72.5759	0	0	0	27.4939	0	24.784	0	9.84605	0	0	64.8693	0
HEY2	2206.18	655.701	202.816	398.866	1217.21	74.1736	1.07038	0	148.077	4.44063	33.089	66.4427	353.689	22.3949	128.712	87.1654	79.7012	0	761.571	107.047	0	0	0	82.3037	31.937	1652.59	37.8464	0	0	429.397	330.238	0	0	106.673	0	73.6865	52.9068	7.9042	0	0	63.4906	0	0	0	106.573	0	0	205.353	0
EGR1	905.51	210.594	105.545	112.458	627.366	222.222	39.149	25.7592	32.8023	21.9002	40.6612	22.6343	99.6182	29.263	50.6281	71.5124	45.8365	0	224.462	79.2664	49.7121	0	0	116.321	24.4105	471.883	138.531	0	0	400.497	22.6348	12.3109	8.19692	229.407	67.9351	0	121.874	3.39547	4.05082	0	0	0	0	0	84.3173	0	0	104.52	33.9501
E2F3	1322.19	308.629	361.293	196.945	943.919	157.12	50.4996	1.27822	101.408	12.975	30.8139	36.1612	93.1133	17.1716	38.4472	88.635	68.9119	0	138.133	41.4396	41.7837	0	0	84.2098	49.5994	641.766	82.0433	0	0	426.177	0	0	0	236.381	170.601	0	51.1055	63.0819	2.69074	0	0	0	0	0	51.7179	0	0	101.145	3.04369
E2F1	774.516	283.482	182.14	133.742	486.454	134.725	41.9002	3.57689	56.0398	15.7531	25.2266	26.4354	74.6046	13.2469	14.9271	60.6999	39.9638	0	120.168	31.2775	50.6316	0	0	64.6761	29.2576	469.277	65.5991	0	0	254.55	23.6556	0.977593	0	167.321	70.2469	0	46.1139	29.6311	15.687	0	0	0	0	0	47.4455	0	0	113.063	12.7579
SP3	642.297	384.457	425.228	129.677	494.257	167.044	32.6295	3.16997	38.1348	7.10052	23.39	16.6687	30.9074	16.5482	66.2628	97.5134	21.5578	0	189.172	32.7717	29.4459	0	0	81.3244	23.2651	463.455	23.0486	0	0	342.17	0	0	0	110.402	67.5106	0	40.9168	6.38978	0	0	0	0	0	0	53.2324	0	0	75.5191	0
ETS1	769.619	371.55	180.008	142.229	563.261	236.622	17.4056	36.7127	32.8384	3.50375	27.655	21.9557	169.208	48.7307	46.7329	53.2298	38.4586	0	247.485	97.3238	46.3913	0	0	65.917	20.4083	704.789	156.699	0	0	311.212	36.9289	0	0	125.121	57.878	0	46.9562	0	0	0	32.3259	0	0	0	62.6115	0	0	87.0617	0
ETV1	911.169	431.496	199.754	202.261	690.547	324.885	27.9624	40.7769	35.4086	2.77654	35.4066	35.2798	227.772	85.7015	69.4548	70.0725	56.0437	0	284.665	113.529	68.9077	0	0	93.5711	23.7714	983.206	237.18	0	0	372.428	5.78991	0	0	133.345	61.0768	0	62.9826	0	0	0	5.18367	0	0	0	76.1024	0	0	125.449	0
ETV5	753.659	295.653	168.812	162.513	612.046	201.51	21.9059	24.0344	36.0183	4.51255	30.1578	31.7172	168.974	65.9288	95.9481	61.8177	48.0489	0	233.129	79.6312	55.1214	0	0	61.1983	16.5948	679.852	183.817	0	0	322.116	20.0921	0	0	142.26	58.8442	0	46.2411	1.31407	0	0	11.4479	0	5.72735	0	58.4678	0	0	117.473	0
TEAD1	747.201	439.301	307.239	128.809	1052.44	338.757	14.636	40.7685	65.104	2.94087	48.8318	14.2709	174.347	19.9642	11.3002	125.749	40.6112	0	358.4	133.746	37.1121	0	0	77.5345	17.7086	515.697	401.881	0	0	354.801	0	0	0	127.949	137.207	0	50.0822	0	0	0	15.3464	0	0	0	71.0878	0	0	79.8156	0
TFCP2	449.688	190.068	68.007	124.175	402.488	255.047	42.7077	51.7304	15.6923	0	5.80456	4.18419	118.543	16.2035	119.872	83.2503	36.5726	0	233.869	101.274	14.8942	0	0	31.8924	30.152	193.51	246.981	0	0	217.173	0	0	0	91.9959	40.3079	0	48.1607	0	0	0	50.2578	0	0	0	83.2528	0	0	71.2969	1.8785
TBP	814.143	255.659	279.843	116.645	408.927	114.297	28.0874	10.1244	63.4903	0	33.8464	18.0883	77.0849	4.88789	22.0201	79.4924	46.7544	0	136.382	62.3806	41.7052	0	0	80.8734	13.8946	515.253	139.176	0	0	317.517	0	0	0	104.074	57.9136	0	44.1868	0	0	0	0	0	0	0	58.1423	0	0	66.0542	0
MYC	584.858	186.527	112.699	94.3942	302.385	67.8069	17.0511	7.96392	16.9496	2.79296	16.0761	12.0862	129.016	22.7626	22.413	44.5292	27.9063	0	138.781	61.9399	12.5108	0	0	39.849	6.39106	428.043	75.7393	0	0	161.474	31.5482	0	0	125.178	65.8573	0	31.8199	0	0	0	17.9827	0	0	0	37.835	0	0	45.9385	0
TFAP4	618.06	201.663	232.201	87.6785	652.072	112.958	55.5433	0	36.6742	2.35874	58.1803	22.833	179.682	34.754	59.9136	99.4639	61.9549	0	299.219	214.899	35.9632	0	0	7.04321	14.3419	141.134	98.646	0	0	282.814	0	0	0	57.7091	168.686	0	35.4898	8.32075	0.862235	9.06891	0	0	9.59993	0	45.0187	0	0	164.964	0
ARNT2	265.012	300.629	613.76	34.7898	245.189	0	30.7793	0	25.998	0	44.6513	17.005	154.14	21.2478	73.8253	26.1622	7.66959	0	153.777	9.26479	51.0181	0	0	16.3629	0	97.236	137.698	0	0	0	11.0772	0	0	124.78	327.622	0	22.2645	0	0	0	31.9253	0	0	0	49.3818	0	0	61.1366	60.8811
FOXO3	244.887	359.866	229.165	68.3408	470.23	154.437	36.1218	12.892	28.8053	0	27.7823	7.13848	113.349	24.386	25.8689	138.728	11.8705	0	109.46	75.1471	36.6737	0	0	52.3128	33.697	265.752	269.73	0	0	155.76	0	0	0	53.1595	33.3981	0	21.3151	0	0	0	0	0	15.5096	0	25.8726	0	0	80.2325	0
TWIST1	147.571	425.865	0	0	0	374.517	0	671.548	150.44	0	122.307	4.16553	0	0	26.4388	0	0.826103	6.35377	417.645	347.149	0	0	0	40.5472	0	786.515	267.565	141.971	177.543	1057.23	92.1101	0	0	0	0	0	13.4682	3.66581	0	0	0	0	0	63.6081	0	0	0	41.0568	0
TWIST2	139.919	621.533	0	0	0	608.995	0	751.961	127.833	0	138.511	2.80552	0	0	5.00779	0	0	0	616.116	464.832	0	0	0	52.1688	0	1175.62	455.237	85.4634	234.811	884.372	68.1949	0	0	0	0	0	10.8421	0	0	0	0	0	0	60.715	0	0	0	45.1284	0
LMX1B	1691.96	814.385	505.236	12.2163	1215.89	784.103	308.551	0	241.818	48.8785	202.741	0	850.966	0	184.626	160.748	0	0	0	495.658	48.5869	0	5.41053	0	0	0	1417.32	0	0	1418.18	244.449	0	0	521.562	379.406	0	0	0	0	0	0	0	0	0	0	0	0	0	0
EMX2	1175.11	997.917	423.475	7.13195	992.465	1029.51	199.627	0	144.466	117.525	208.952	0	806.113	0	52.7334	130.777	0	0	0	411.455	100.002	0	51.7904	0	0	0	1196.95	0	0	1989.24	31.4832	0	0	623.013	96.6813	0	4.94817	0	0	0	0	0	0	0	0	0	0	0	0
DLX1	927.437	635.809	806.475	3.94311	588.23	1291.94	134.882	248.124	140.004	11.1566	132.267	11.3778	424.009	0	27.1669	7.54547	0	0	230.524	578.402	27.5981	0	0	120.904	0	62.0396	1329.14	0	0	973.163	0	0	0	87.9635	388.627	0	0	0	0	0	22.1922	0	0	0	105.884	0	0	0	0
MSX1	512.433	297.513	572.991	46.373	391.408	286.193	69.4903	230.945	79.5451	20.3945	109.061	4.16495	202.838	7.44446	146.45	89.9702	13.5364	2.66108	4.98596	174.278	16.4963	0	4.00602	43.9257	2.0855	90.922	420.307	0	70.1575	686.521	66.1042	0	0	121.704	67.6272	0	19.4586	21.3659	0.189337	0	72.9947	12.0144	14.338	0.890523	29.6368	0	0	0.805493	0
MSX2	898.066	710.246	887.338	115.173	288.223	425.004	128.861	5.77519	79.221	9.19662	160.356	0	374.589	0	128.335	75.5148	0	0	0	237.266	9.55676	0	0	62.5846	0	151.226	792.411	0	0	1040.82	18.7378	0	0	66.3708	0	0	9.338	0	0	0	23.1267	0	0	0	0	0	0	0	0
TCF7	739.679	331.411	796.129	4.13354	17.047	360.266	62.1165	0	101.212	0	46.1764	0	354.279	0	0	17.5938	0	0	0	154.664	0	0	0	32.4971	0	522.02	390.97	0	0	180.766	0	0	0	36.0012	134.101	0	0	0	0	0	0	0	0	0	0	0	0	0	0
TCF7L2	595.063	211.009	577.108	8.51669	6.90574	321.348	53.357	0	75.9851	0	46.6581	0	341.161	0	0	21.3893	0	0	0	111.666	0	0	0	29.957	0	472.589	352.821	0	0	181.227	0	0	0	21.4905	82.0631	0	0	0	0	0	0	0	0	0	0	0	0	0	0
LEF1	778.633	304.628	754.794	16.0206	23.7406	490.745	92.7558	0	106.512	0	64.9303	0	486.193	1.3976	0	35.6051	0	0	0	181.521	17.2845	0	0	64.2785	0	996.263	511.819	0	0	237.529	0	0	0	63.2225	153.545	0	0	0	0	0	0	0	0	1.5327	4.78931	0	0	1.46511	0
TCF7L1	748.208	304.564	816.993	21.333	31.2622	408.056	86.9056	0	100.58	0	52.7506	0	443.718	3.61112	0	41.2517	0	6.2428	3.12412	218.19	22.7678	3.6488	3.81993	46.3595	0	815.31	474.226	0	0	200.656	0	0	0	76.0077	141.532	0	0	0	0	1.99016	5.19501	1.78397	0	18.7455	3.6149	0	0	14.3126	0
SIX4	656.877	221.727	0	2.84324	630.93	0	0	0	54.3269	0	14.6773	0	0	0	0	59.0337	0	0	143.624	0	0	0	0	57.3097	0	0	57.3372	0	0	859.815	376.862	0	8.10145	0	65.922	0	49.2582	0	0	0	0	25.8767	0	0	56.2791	0	0	35.727	0
SOX9	210.169	281.853	236.81	1.31839	180.122	64.9039	45.1974	249.594	30.925	9.36701	35.1435	2.8989	102.804	20.5064	72.2879	30.329	7.43627	0	76.3784	69.3243	7.85632	0	0	32.0663	12.8476	113.408	254.618	11.0924	2.63793	140.259	72.6954	0	0	31.7759	68.7002	0	13.666	4.01221	0	0	27.1665	0	13.8904	0	17.4045	0	0	25.6238	2.35831
SOX4	101.22	93.1527	134.238	0	131.232	27.3491	32.5733	129.483	18.7624	3.11276	12.9429	0.721482	48.9893	10.0989	49.8792	15.7764	4.31938	0	20.0477	30.6847	2.60911	0	0	15.1534	10.3371	64.5179	121.411	0.30255	0	80.9759	15.7027	0	0	11.7987	74.899	0	5.99053	0	0	0	13.0579	0	3.85979	0	9.15462	0	0	11.6113	0
SOX12	111.574	158.071	126.246	0.130768	148.507	40.4471	36.9165	251.169	18.1003	7.26083	15.7974	1.97532	96.3979	15.1657	54.8079	28.8047	2.26283	0	34.6492	63.9738	7.10708	0	0	21.0291	8.18497	83.5378	189.759	0	0	76.7035	34.9557	0	0	12.9845	59.0447	0	9.34138	0	0	0	19.4751	0	5.7601	0	16.4997	0	0	15.2501	0
FOXJ2	313.593	265.705	412.025	27.625	963.258	392.194	39.3081	0	38.6306	0	64.1183	0	157.325	24.0751	31.6223	60.3881	12.6727	0	113.919	121.463	24.6323	0	0	31.0802	25.8076	176.077	368.757	0	0	222.079	56.7469	0	0	5.6463	59.2072	0	13.0499	0	0	0	0	0	0	0	29.9111	0	0	48.4072	0
ELK3	265.804	291.913	85.3416	118.807	409.762	238.493	0	0	25.2947	0	11.8252	8.2689	95.5542	17.4978	0	32.4208	6.83689	0	85.6941	41.7593	37.7625	0	0	31.6038	0	147.021	108.564	0	0	84.0828	0	0	0	4.25048	0	0	19.2522	0	0	0	0	0	0	0	30.9746	0	0	42.8501	0
ERF	44.5642	103.3	17.5403	1.48278	101.045	137.54	0	0	0	0	11.5078	2.02654	51.3877	0	32.6389	31.0455	7.18523	0	53.948	18.3937	18.642	0	0	17.2643	5.20674	13.7355	4.24106	0	0	115.141	0	0	0	0	24.3432	0	5.64485	0	0	0	0	0	0	0	14.9805	0	0	19.8999	0
RFX5	226.321	62.9304	28.2526	109.818	334.879	26.1516	29.0004	50.9669	31.4401	1.44811	12.3236	4.64419	69.8032	13.3271	35.1362	53.2142	0	0	29.8945	89.5097	6.18342	0	0	54.0224	0	210.038	87.9284	0	0	212.577	83.9984	0	0	44.6658	59.8001	0	11.883	0	0.025664	0	1.97283	0	0	0	11.7999	0	0	0	0
MYBL2	80.2539	16.3362	44.1797	1.82593	154.29	6.44443	3.5369	3.33013	18.3681	0	0.73277	1.21809	46.0758	0	1.52356	31.9037	0	0	35.5528	23.3936	3.21897	0	0	14.8143	0	76.3669	44.9844	0	0	36.1679	0	0	0	0	0	0	9.97327	0	0	0	0	0	0	0	0.103423	0	0	13.878	0
MEIS3	86.582	81.1755	132.048	21.2371	215.623	67.7453	17.129	63.887	26.884	5.06138	4.88813	4.26349	72.297	0.462563	0.507262	27.693	0	0	0	68.7404	9.72606	0	0	6.5167	5.57672	95.5995	70.0346	0	0	20.0687	0	0	0	17.0973	13.0407	0	0	0	0	0	0	0	0	0	0	0	0	0	0
ZBTB7A	373.92	216.206	193.419	46.6699	212.759	71.4798	0	54.1682	15.463	12.1342	0	1.85541	0	0	0	57.39	17.7153	0	61.7158	33.4361	0	0	0	30.2534	0	277.934	0	0	0	69.7799	0	0	0	10.1279	20.269	0	26.7358	0	0	0	0	0	0	0	0	0	0	65.5749	0
EBF1	570.019	302.515	7.27981	68.3373	328.052	119.771	0	0	20.1841	0	20.2896	3.32804	6.16497	1.09968	32.713	53.9215	2.23906	0	140.681	134.761	0	0	0	37.9651	1.02561	373.11	97.2611	0	0	121.577	0	0	0	67.2662	6.59121	0	37.9557	0	0	0	0	0	0	0	5.4927	0	0	50.1459	0
KLF13	261.303	80.6476	62.9477	43.8406	139.529	30.5133	0	2.75623	3.18482	0	5.72607	0.915749	0	0	0	4.71776	9.89204	0	59.5556	0	4.37911	0	0	37.9441	0	239.268	0	0	0	112.601	0	0	0	17.2143	0	0	8.43346	0	0	0	0	0	0	0	1.07188	0	0	22.9825	0
SRF	282.836	83.3409	60.9092	40.5863	144.624	33.4336	1.38668	0	13.1208	0.793087	0	5.04847	21.5172	0	0	3.26349	1.73913	0	59.4032	23.3544	0	0	0	19.0912	0	183.119	0	0	0	60.3434	0	0	0	37.9914	24.7171	0	23.8762	0	0	0	0	0	0	0	9.047	0	0	24.1837	0
GABPA	825.658	300.379	156.63	104.506	467.911	166.959	0	10.3266	29.5759	0	17.5058	3.58634	73.2202	2.13942	0	4.0908	33.997	0	123.308	60.8724	28.9953	0	0	48.5414	0	432.643	133.176	0	0	365.974	0	0	0	81.303	15.8895	0	42.5954	0	0	0	0	0	0	0	38.6683	0	0	52.0951	0
ELF2	500.98	175.588	127.295	97.25	194.369	139.039	0	0	10.5196	0	3.41741	10.6399	38.2691	0	0	24.2502	24.3157	0	161.952	23.5363	16.9955	0	0	23.5012	14.4604	291.244	52.9642	0	0	156.406	0	0	0	81.8904	28.644	0	18.9437	0	0	0	0	0	0	0	27.0192	0	0	47.5975	0
YY1	270.484	81.0559	69.0268	59.7835	204.479	22.4662	0.976002	59.8845	6.52342	0	3.56743	5.50879	8.19452	3.58505	0	29.5832	5.86578	0	72.5141	14.6375	11.2631	0	0	14.3113	0.883281	151.514	25.259	0	0	80.3189	0	0	0	42.3036	19.5407	0	15.7914	0	0	0	0	0	0	0	7.63247	0	0	32.2204	0
SMAD3	401.038	211.181	47.0282	71.1166	241.927	66.2764	3.18067	54.6407	0	0	16.6761	1.79948	80.5704	6.85787	10.3337	11.8317	2.17008	0	106.913	34.1229	0	0	0	32.7672	0	378.525	50.3374	0	0	114.642	8.73278	0	0	16.4866	0	0	12.0896	0	0	0	0	0	0	0	14.2085	0	0	40.8229	0
KLF16	369.679	110.588	92.7003	82.294	201.755	45.4779	0	8.45377	10.2328	0	19.2937	8.97124	0	15.786	9.7934	30.7197	9.16932	0	160.3	9.46108	12.4931	0	0	46.098	0	384.025	0	0	0	164.162	0	0	0	42.7179	1.51121	0	21.7488	0	0	0	0	0	0	0	23.1559	0	0	36.9882	0
MAZ	132.717	46.7688	20.506	21.0815	117.866	31.8106	0	17.9781	6.54909	0.715519	4.36905	3.48169	16.6234	5.26409	2.56329	14.283	2.91193	0	35.0088	8.74782	0	0	0	6.63408	6.56443	124.185	0	0	0	52.1679	0	0	0	8.97137	4.89127	0	3.33239	0	0	0	0	0	0	0	5.82131	0	0	15.7894	0
PATZ1	388.551	103.656	37.1627	45.1348	252.537	65.7928	0	17.2791	18.6171	0	10.9909	7.71982	0	9.25386	11.7545	36.1948	6.6918	0	66.0128	0	0	0	0	14.5293	4.51813	254.931	0	0	0	154.751	0	0	0	22.2488	21.9654	0	7.9891	0	0	0	0	0	0	0	20.6529	0	0	30.363	0
[truncated: 33 more columns]

## Sheet: Figure 3e
TFs			TGs			REs			TF-TGs
hReg-CNCC	hReg-CNCC-H9		hReg-CNCC	hReg-CNCC-H9		hReg-CNCC	hReg-CNCC-H9		hReg-CNCC	hReg-CNCC-H9
ALX1	AHR		AAAS	AAAS		chr1_567597_568219	chr1_839723_840376		ALX4-ALX4	ALX4-ALX4
ALX3	ALX1		AADAT	AACS		chr1_569568_570071	chr1_840491_840875		ALX4-BMP7	ALX4-BMP7
ALX4	ALX3		AAED1	AADAT		chr1_856394_856685	chr1_856095_856822		ALX4-GPC3	ALX4-GPC3
AR	ALX4		AAMDC	AAED1		chr1_859133_859414	chr1_858981_859742		ALX4-PAX3	ALX1-GPC3
ARID3A	AR		AANAT	AAK1		chr1_877832_878118	chr1_871149_871603		ALX4-EMILIN3	ALX1-ALX4
ARID3B	ARID3A		AAR2	AAMDC		chr1_935718_935929	chr1_876138_876541		TFAP2B-COL26A1	ALX4-PAX3
ARID5A	ARID3B		AARSD1	AANAT		chr1_954660_955340	chr1_876955_878087		ALX4-PKNOX2	ALX1-BMP7
ARNT	ARID5A		AASDH	AAR2		chr1_968283_968695	chr1_895738_896748		ALX1-ALX4	ALX1-ALX1
ARNT2	ARNT		AATK	AARS2		chr1_976117_976335	chr1_901716_902718		TFAP2B-ALX4	ALX1-CRABP1
ARNTL	ARNT2		ABAT	AARSD1		chr1_1014824_1015413	chr1_911352_912031		ALX3-GPC3	ALX1-PAX3
ASCL1	ARNTL		ABCA7	AASDH		chr1_1015478_1016077	chr1_935292_936304		ALX3-ALX4	ALX1-PRRX2
ASCL2	ASCL1		ABCB10	AASDHPPT		chr1_1051222_1051969	chr1_937166_937462		TFAP2B-PRRX2	ALX1-COL26A1
ATF1	ASCL2		ABCB9	AATK		chr1_1294225_1294452	chr1_954652_955843		ALX4-IGDCC3	TFAP2B-PRRX2
ATF2	ATF1		ABCC1	ABAT		chr1_1294812_1295834	chr1_955865_956115		TFAP2B-SPSB4	ALX4-ALX1
ATF3	ATF2		ABCD1	ABCA2		chr1_1310410_1311058	chr1_973415_973767		TFAP2B-BMP7	ALX3-GPC3
ATF4	ATF3		ABCD3	ABCA7		chr1_1368387_1369131	chr1_975978_976367		ALX1-GPC3	TFAP2B-BMP7
ATF5	ATF4		ABCD4	ABCA9		chr1_1370858_1371217	chr1_993736_993971		TFAP2B-SOX11	TFAP2B-SOX11
ATF7	ATF5		ABCF1	ABCB10		chr1_1406832_1407239	chr1_994395_995363		ALX4-PRRX2	ALX4-COL2A1
ATOH1	ATF7		ABCF2	ABCB9		chr1_1446896_1447599	chr1_1092771_1093981		TFAP2B-CACNA1G	ALX4-PRRX2
BACH1	BACH1		ABCF3	ABCC1		chr1_1490358_1490623	chr1_1109181_1109484		ALX1-EMILIN3	ALX4-CRABP2
BACH2	BACH2		ABCG2	ABCC4		chr1_1490688_1490888	chr1_1208884_1209989		TFAP2B-NGFR	ALX4-CRABP1
BARHL1	BARX1		ABHD10	ABCD1		chr1_1509873_1510616	chr1_1220244_1220535		ALX4-TMEM119	PRRX2-GPC3
BARX1	BATF3		ABHD14A	ABCD3		chr1_1550535_1551405	chr1_1259687_1260715		ALX4-CRABP2	TFAP2B-CRABP1
BBX	BBX		ABHD16A	ABCD4		chr1_1567300_1567565	chr1_1265959_1266282		ALX4-COL26A1	ALX1-CRABP2
BCL6	BCL6		ABHD16B	ABCF1		chr1_1590362_1590798	chr1_1280095_1280322		TFAP2B-CRABP2	ALX1-COL2A1
BDP1	BDP1		ABHD2	ABCF2		chr1_1791545_1791757	chr1_1283371_1283641		ALX4-CNTFR	TFAP2B-PAX3
BHLHA15	BHLHE22		ABI2	ABCF3		chr1_1822415_1822792	chr1_1284407_1285418		ALX4-TMEM132C	ALX4-COL26A1
BHLHE23	BHLHE40		ABI3	ABCG2		chr1_1824188_1824424	chr1_1286981_1287210		ALX4-LUM	SOX11-CRABP1
BHLHE40	BHLHE41		ABL1	ABHD10		chr1_1850683_1851252	chr1_1293890_1296162		ALX1-BMP7	PRRX2-BMP7
CDC5L	CDC5L		ABLIM2	ABHD11		chr1_1891442_1891715	chr1_1307218_1307781		TFAP2B-STRA6	ALX4-SPSB4
CDX1	CDX1		ABRACL	ABHD12		chr1_1981680_1981939	chr1_1334252_1335710		ALX4-COL2A1	PRRX2-PRRX2
CEBPA	CEBPA		ABT1	ABHD14A		chr1_1992111_1992320	chr1_1356579_1356902		ALX4-KANK4	SOX11-SOX11
CEBPB	CEBPB		ACAA1	ABHD15		chr1_2064521_2065277	chr1_1365849_1366111		TFAP2A-COL26A1	TFAP2B-SPSB4
CEBPD	CEBPD		ACACB	ABHD16B		chr1_2066968_2067168	chr1_1367355_1367584		ALX4-CACNA1G	TFAP2B-COL26A1
CEBPE	CEBPG		ACAD8	ABHD17A		chr1_2135995_2136377	chr1_1368343_1369468		ALX3-PKNOX2	TFAP2B-ALX4
CEBPG	CLOCK		ACAD9	ABHD17C		chr1_2136631_2137087	chr1_1370784_1371253		TFAP2B-CNTFR	PRRX2-ALX4
CLOCK	CREB1		ACADM	ABHD2		chr1_2143887_2144093	chr1_1406043_1406634		TFAP2B-IGDCC3	ALX3-ALX4
CREB1	CREB3		ACADS	ABHD6		chr1_2201768_2202210	chr1_1406730_1407445		ALX4-DPYSL5	ALX4-CAPN6
CREB3	CREB3L1		ACADVL	ABI2		chr1_2203294_2203632	chr1_1440160_1440673		ALX4-STRA6	ALX4-LUM
CREB3L1	CREB3L2		ACAP1	ABI3		chr1_2210581_2211130	chr1_1440873_1441203		ALX3-BMP7	TFAP2B-CRABP2
CREB3L2	CREB3L4		ACBD3	ABL1		chr1_2246307_2246548	chr1_1446792_1447834		ALX4-EFS	ALX1-IGDCC3
CREB3L4	CREB5		ACBD6	ABL2		chr1_2253772_2253972	chr1_1475041_1475300		ALX1-IGDCC3	ALX1-SIX1
CREB5	CREM		ACBD7	ABLIM1		chr1_2322773_2323439	chr1_1475632_1476432		TFAP2B-PKNOX2	ALX4-TMEM119
CREM	CTCF		ACD	ABR		chr1_2343790_2344342	chr1_1486205_1486818		ALX4-COL1A2	PRRX2-PAX3
CRX	CTCFL		ACER3	ABRA		chr1_2542573_2542997	chr1_1509475_1510798		PRRX2-ALX4	ALX4-PKNOX2
CTCF	CUX1		ACHE	ABRACL		chr1_3053255_3053455	chr1_1521579_1521777		TFAP2B-RCOR2	ALX1-CAPN6
CTCFL	DBP		ACIN1	ABT1		chr1_3341349_3341579	chr1_1550453_1551711		ALX1-COL26A1	ALX4-PEG3
CUX1	DDIT3		ACKR3	ABTB2		chr1_3369745_3370029	chr1_1566944_1567793		ALX4-SPSB4	ALX3-BMP7
CUX2	DLX1		ACLY	ACAA1		chr1_3541156_3541720	chr1_1590252_1591003		ALX3-EMILIN3	ALX4-PRRX1
DBP	DLX2		ACOT11	ACAA2		chr1_3566533_3566858	chr1_1597142_1597546		ALX1-PAX3	ALX1-SPSB4
DDIT3	DLX3		ACOT7	ACACB		chr1_3612265_3612508	chr1_1685957_1686310		ALX1-PKNOX2	ALX4-MDFI
DLX1	DLX4		ACOT8	ACAD11		chr1_3663599_3664144	chr1_1690301_1690710		TFAP2B-PAX3	PRRX2-CRABP1
DLX2	DLX5		ACOT9	ACAD8		chr1_3688897_3689344	chr1_1758575_1758775		PRRX2-GPC3	ALX1-KANK4
DLX3	DLX6		ACOX1	ACAD9		chr1_3773629_3774135	chr1_1779047_1779270		TFAP2A-ALX4	TFAP2B-CACNA1G
DLX4	DMBX1		ACOX3	ACADM		chr1_3816720_3817604	chr1_1790799_1791779		TFAP2B-COL2A1	SOX11-GPC3
DLX5	E2F1		ACP2	ACADS		chr1_6052196_6052918	chr1_1822131_1823354		ALX4-ALX1	TFAP2B-COL2A1
DMBX1	E2F2		ACP6	ACADVL		chr1_6259353_6259931	chr1_1824201_1824401		ALX3-PAX3	ALX4-KANK4
E2F1	E2F3		ACSF2	ACAN		chr1_6265307_6265507	chr1_1837655_1838010		ALX4-OLFML2B	PRRX2-ALX1
E2F2	E2F4		ACSF3	ACAP1		chr1_6295862_6296299	chr1_1845890_1846105		ALX3-IGDCC3	TFAP2B-MSI1
E2F3	E2F5		ACSL1	ACAT2		chr1_6306824_6307152	chr1_1850330_1851401		ALX4-TSPAN11	ALX1-MDFI
E2F4	E2F6		ACSS3	ACBD3		chr1_6320036_6320320	chr1_1855810_1856026		ALX1-PRRX2	PAX3-ALX1
E2F5	E2F7		ACTA1	ACBD6		chr1_6331646_6331846	chr1_1875182_1876003		TFAP2B-EMILIN3	ALX4-DPYSL5
E2F6	E2F8		ACTA2	ACBD7		chr1_6336475_6336750	chr1_1891299_1891990		TFAP2B-KANK4	ALX1-MSI1
E2F7	EBF1		ACTB	ACD		chr1_6403524_6403729	chr1_1918026_1918301		TFAP2B-MSI1	ALX4-IGDCC3
E2F8	EGR1		ACTG1	ACER3		chr1_6445743_6446044	chr1_1980960_1981170		TFAP2B-TMEM119	SOX11-CAPN6
E4F1	ELF1		ACTG2	ACHE		chr1_6453323_6454131	chr1_1981408_1982191		ALX4-SERTAD4	ALX4-SERTAD4
EBF1	ELF2		ACTL6A	ACIN1		chr1_6474478_6474869	chr1_1991247_1991638		ALX4-COLEC12	ALX4-CNTFR
EGR1	ELF4		ACTN1	ACKR3		chr1_6507120_6507600	chr1_1992780_1993006		PAX3-PAX3	ALX4-SIX1
EGR2	ELK1		ACTN2	ACLY		chr1_6572163_6572771	chr1_2004704_2005424		TFAP2B-ALX1	ALX3-PAX3
ELF1	ELK3		ACTN4	ACO2		chr1_6579987_6580339	chr1_2019955_2020279		ALX4-POU3F3	ALX1-LUM
ELF2	ELK4		ACTR10	ACOT11		chr1_6614205_6614823	chr1_2035935_2036135		MYCN-IGDCC3	ALX1-PKNOX2
ELF3	EMX1		ACTR2	ACOT7		chr1_6662665_6663533	chr1_2039888_2040361		PRRX2-EMILIN3	ALX4-CACNA1G
ELF4	EMX2		ACTR3	ACOT9		chr1_6684955_6685518	chr1_2064409_2065564		TFAP2B-CRABP1	ALX3-CRABP1
ELK1	EN2		ACVR1	ACOX1		chr1_6761689_6762126	chr1_2066783_2067269		ALX4-PRRX1	TFAP2B-TFAP2B
ELK3	ERF		ACVR1B	ACOX3		chr1_6982758_6982956	chr1_2105716_2106230		ALX4-MDFI	ALX3-COL2A1
ELK4	ERG		ACVR2B	ACP1		chr1_7022411_7023315	chr1_2135770_2136411		TFAP2B-MYCN	TFAP2B-CNTFR
EMX2	ESR2		ACVRL1	ACP2		chr1_7351731_7352000	chr1_2136597_2137133		ALX4-SIX1	TFAP2B-TMEM119
EN1	ESRRA		ACYP1	ACP6		chr1_7561129_7561532	chr1_2143865_2144756		ALX4-EPHB3	ALX1-PEG3
EN2	ESRRB		ADA	ACSF2		chr1_7843876_7844523	chr1_2160639_2161144		TFAP2B-MEX3A	ALX1-SERTAD4
ERF	ESRRG		ADAM11	ACSF3		chr1_8021371_8022046	chr1_2201661_2202447		PRRX2-BMP7	ALX1-PRRX1
ERG	ETS1		ADAM12	ACSL1		chr1_8085960_8086634	chr1_2203189_2203690		ALX4-NGF	TFAP2B-ALX1
ESR2	ETS2		ADAM15	ACTA1		chr1_9065217_9065495	chr1_2210390_2211306		ALX4-NGFR	ALX4-TMEM132C
ESRRA	ETV1		ADAM19	ACTA2		chr1_9180436_9180714	chr1_2242992_2243192		TFAP2B-NES	ALX1-CNTFR
ESRRB	ETV2		ADAM22	ACTB		chr1_9189128_9189408	chr1_2244041_2244285		MYCN-PRRX2	ALX4-GLI2
ESRRG	ETV3		ADAM23	ACTG1		chr1_9387590_9387936	chr1_2245719_2246796		ALX3-COL26A1	ALX1-TMEM119
ESX1	ETV4		ADAM33	ACTG2		chr1_9398984_9399214	chr1_2253639_2254033		ALX3-LUM	PRRX2-CRABP2
ETS1	ETV5		ADAM8	ACTL6A		chr1_9421781_9422287	chr1_2314074_2314298		ALX4-SDK2	TFAP2B-PEG3
ETS2	ETV6		ADAM9	ACTN1		chr1_9431230_9431943	chr1_2322486_2323607		MYCN-COL2A1	TFAP2B-RCOR2
ETV1	FLI1		ADAMTS1	ACTN2		chr1_9459929_9460312	chr1_2335800_2336832		PRRX2-PRRX2	ALX1-EMILIN3
ETV2	FOSL2		ADAMTS10	ACTN4		chr1_9460849_9461160	chr1_2343447_2344953		ALX3-COL2A1	TFAP2A-CRABP1
ETV3	FOXA1		ADAMTS12	ACTR10		chr1_9501609_9501809	chr1_2345705_2346224		ALX1-KANK4	SOX11-LUM
ETV4	FOXC1		ADAMTS13	ACTR1B		chr1_9515884_9516154	chr1_2358010_2358348		TFAP2B-EFS	ALX3-CRABP2
ETV5	FOXC2		ADAMTS14	ACTR2		chr1_9533169_9533471	chr1_2364004_2364363		ALX4-GLI2	PRRX2-COL26A1
ETV6	FOXD1		ADAMTS15	ACTR3		chr1_9551167_9551424	chr1_2375353_2375595		ALX3-CACNA1G	TFAP2B-PKNOX2
FEV	FOXD2		ADAMTS16	ACTR3B		chr1_9653579_9653799	chr1_2377911_2378375		ALX4-RCOR2	ALX1-CACNA1G
FLI1	FOXF2		ADAMTS19	ACTR3C		chr1_9747611_9747836	chr1_2392017_2392215		ALX3-CNTFR	TFAP2B-IGDCC3
FOS	FOXJ2		ADAMTS2	ACVR1		chr1_9749341_9749711	chr1_2432702_2433040		ALX3-TMEM132C	ALX4-TFAP2B
FOSB	FOXJ3		ADAMTS3	ACVR1B		chr1_9883772_9884477	chr1_2438451_2438813		TFAP2A-CRABP2	ALX3-PRRX2
FOSL1	FOXK1		ADAMTS7	ACVR2B		chr1_9934966_9935269	chr1_2497671_2497869		MYCN-SPSB4	PRRX1-GPC3
FOXA1	FOXK2		ADAMTS8	ACVRL1		chr1_9970041_9970938	chr1_2542464_2543064		ALX1-ALX1	TFAP2A-COL26A1
FOXB1	FOXL1		ADAMTS9	ACYP1		chr1_10002958_10003652	chr1_2986098_2986933		ALX4-HAS2	TFAP2A-BMP7
FOXC1	FOXL2		ADAMTSL1	ADA		chr1_10080751_10081089	chr1_3052174_3052410		ALX4-SALL4	ALX3-ALX1
FOXC2	FOXM1		ADAMTSL4	ADAM11		chr1_10092516_10093544	chr1_3103223_3103423		TFAP2A-STRA6	ALX4-MSI1
FOXD1	FOXO1		ADAP1	ADAM12		chr1_10269875_10270742	chr1_3135802_3136268		ALX4-CAPN6	ALX3-COL26A1
FOXD2	FOXO3		ADAR	ADAM15		chr1_10458500_10459566	chr1_3165455_3165957		ALX4-TBX2	SOX11-PRRX2
FOXD3	FOXO4		ADAT2	ADAM19		chr1_10490436_10490939	chr1_3166442_3166842		TFAP2A-BMP7	SOX11-CRABP2
FOXG1	FOXO6		ADCK2	ADAM22		chr1_10511297_10511701	chr1_3236401_3237018		ALX3-TMEM119	SOX11-ALX4
FOXJ2	FOXP1		ADCK5	ADAM23		chr1_10532226_10532811	chr1_3237222_3237450		ALX1-CNTFR	PITX2-GPC3
FOXJ3	FOXP2		ADCY1	ADAM33		chr1_10534825_10535456	chr1_3341097_3341611		TFAP2B-LUM	ALX1-TMEM132C
FOXK1	FOXP3		ADCY3	ADAM8		chr1_10568636_10569028	chr1_3347834_3348170		ALX4-MLLT11	ALX4-EMILIN3
FOXK2	FOXP4		ADCY6	ADAM9		chr1_10785004_10785553	chr1_3369706_3370199		PRRX2-IGDCC3	ALX1-DPYSL5
FOXL1	FOXS1		ADCY9	ADAMTS1		chr1_10856585_10856869	chr1_3370739_3371717		ALX3-CRABP2	PRRX2-COL2A1
FOXL2	GABPA		ADCYAP1R1	ADAMTS10		chr1_10927151_10927430	chr1_3374751_3375069		TFAP2A-SPSB4	ALX4-MEX3A
FOXM1	GATA1		ADD2	ADAMTS12		chr1_11000036_11000699	chr1_3400459_3400661		TFAP2B-MDFI	TFAP2B-GPC3
FOXO1	GATA2		ADHFE1	ADAMTS13		chr1_11020920_11021324	chr1_3481846_3482232		ALX1-CRABP2	ALX4-NELL2
FOXO3	GATA3		ADIRF	ADAMTS14		chr1_11072202_11073199	chr1_3540815_3541956		MYCN-SOX11	SOX11-BMP7
FOXO4	GATA5		ADM	ADAMTS15		chr1_11097765_11097965	chr1_3566456_3566881		ALX4-RNF165	ALX3-LUM
FOXO6	GCM1		ADM2	ADAMTS16		chr1_11119959_11120608	chr1_3588107_3588307		ALX3-PRRX2	ALX3-SPSB4
FOXP1	GLI1		ADM5	ADAMTS19		chr1_11159360_11160122	chr1_3600604_3600947		NR2F1-COL26A1	SOX11-PAX3
FOXP2	GLI2		ADNP	ADAMTS2		chr1_11322409_11323014	chr1_3612174_3612516		ALX4-MEX3A	SOX11-SPSB4
FOXP3	GLI3		ADNP2	ADAMTS3		chr1_11332782_11333045	chr1_3624033_3624387		PRRX2-PAX3	PAX3-ALX4
FOXP4	GLIS2		ADPGK	ADAMTS4		chr1_11333133_11333606	chr1_3635902_3636194		ALX1-COL2A1	TFAP2B-LUM
FOXS1	GMEB1		ADPRHL1	ADAMTS5		chr1_11538752_11539450	chr1_3640842_3641298		ALX3-STRA6	PITX2-ALX4
GABPA	GMEB2		ADPRM	ADAMTS7		chr1_11740974_11741750	chr1_3663416_3664179		TFAP2A-KANK4	TFAP2A-PAX3
GATA1	GSC		ADRM1	ADAMTS9		chr1_11751484_11751753	chr1_3688556_3689644		TFAP2B-POU3F3	PAX3-PAX3
GATA2	HBP1		ADSL	ADAMTSL1		chr1_11828159_11828404	chr1_3692057_3692329		POU3F3-PRRX2	ALX4-COL1A2
GATA3	HDX		ADSSL1	ADAP1		chr1_11941225_11941698	chr1_3773161_3774398		MYCN-ALX4	ALX1-TFAP2B
GBX1	HES1		AEBP1	ADAR		chr1_11967799_11968043	chr1_3816574_3818152		ALX4-MSI1	TFAP2B-MEX3A
GBX2	HES2		AES	ADARB1		chr1_11968103_11968987	chr1_6035302_6035565		ALX4-COL24A1	PRRX2-SIX1
GCM2	HES7		AFAP1	ADAT2		chr1_11986418_11986752	chr1_6101554_6101861		TFAP2A-MSI1	ALX1-MXRA5
GLI2	HESX1		AFAP1L1	ADCK2		chr1_11989945_11990191	chr1_6221580_6222099		ALX3-KANK4	TFAP2A-ALX4
GLI3	HEY1		AFAP1L2	ADCK5		chr1_11994530_11994935	chr1_6240414_6240702		ALX1-TMEM132C	ALX4-MXRA5
GMEB1	HEY2		AFF1	ADCY1		chr1_12039864_12040642	chr1_6240778_6241042		TFAP2A-PRRX2	SOX11-TFAP2B
GMEB2	HEYL		AFG3L2	ADCY2		chr1_12079200_12079945	chr1_6245909_6246165		PRRX2-PKNOX2	ALX1-GLI2
GSC	HIC1		AFMID	ADCY3		chr1_12265326_12265679	chr1_6259163_6260237		ALX4-MFAP2	ALX4-RNF165
GSX1	HIC2		AGAP2	ADCY5		chr1_12466645_12467267	chr1_6295667_6296350		MYCN-COL26A1	PAX3-GPC3
HES1	HIF1A		AGAP5	ADCY6		chr1_12508787_12509100	chr1_6305111_6305619		MYCN-PKNOX2	ALX3-CAPN6
HES2	HINFP		AGFG2	ADCY7		chr1_12541724_12542283	chr1_6306813_6307170		TFAP2A-CACNA1G	TFAP2A-PRRX2
HES7	HLF		AGL	ADCY9		chr1_12616481_12616759	chr1_6316805_6317051		ALX1-LUM	ALX1-SOX4
HESX1	HMBOX1		AGPAT1	ADCYAP1R1		chr1_12641306_12641922	chr1_6319936_6320363		ALX1-TMEM119	PITX2-BMP7
HEY1	HMX1		AGPAT2	ADD2		chr1_12655061_12656313	chr1_6320927_6322021		TFAP2A-IGDCC3	PRRX2-IGDCC3
HEY2	HMX3		AGPAT3	ADD3		chr1_13910059_13910408	chr1_6323255_6323470		ALX4-HEY1	ALX4-MLLT11
HEYL	HNF1A		AGPAT4	ADH5		chr1_14026621_14027008	chr1_6330209_6330470		ALX4-ZBTB16	SHOX2-GPC3
HIC1	HNF4G		AGRN	ADHFE1		chr1_15416978_15417285	chr1_6331092_6332133		POU3F3-STRA6	ALX3-PKNOX2
HIF1A	HOXA1		AGTPBP1	ADI1		chr1_15466200_15466725	chr1_6336301_6336842		ALX4-NELL2	TFAP2A-CRABP2
HINFP	HOXA2		AHCY	ADIPOR1		chr1_15477910_15478186	chr1_6403476_6403840		ALX3-SPSB4	SOX11-TMEM132C
HMBOX1	HOXA3		AHCYL1	ADM		chr1_15478851_15479252	chr1_6419712_6420085		ALX1-CACNA1G	ALX4-PCDH18
HMX1	HOXA4		AHCYL2	ADM5		chr1_15480067_15480394	chr1_6423145_6423462		TFAP2B-SDK2	TFAP2B-GLI2
HNF1A	HOXA5		AHDC1	ADNP		chr1_15523479_15523892	chr1_6445694_6446333		ALX1-SIX1	ALX4-NKD1
HNF4A	HOXB2		AHSA1	ADNP2		chr1_15532892_15533305	chr1_6452852_6454311		MYCN-NGFR	SOX11-KANK4
HOXA1	HOXB3		AHSA2	ADORA1		chr1_15666894_15667134	chr1_6474378_6474962		ALX3-DPYSL5	SOX11-MEX3A
HOXA2	HOXB4		AIF1	ADORA2A		chr1_15735823_15736531	chr1_6479689_6480592		MYCN-CACNA1G	TFAP2A-MSI1
HOXA3	HOXC8		AIFM1	ADPGK		chr1_16084109_16084533	chr1_6484743_6485173		ALX4-DDAH2	ALX4-SYT14
HOXA5	HSF1		AIMP2	ADPRHL1		chr1_16085606_16085949	chr1_6506947_6508128		TFAP2B-EPHB3	PRRX2-SPSB4
HOXA6	HSF2		AIP	ADPRHL2		chr1_16118525_16118830	chr1_6508731_6509326		ALX3-EFS	TFAP2B-NGFR
HOXA7	ID1		AJUBA	ADPRM		chr1_16126703_16127019	chr1_6517030_6517361		MYCN-TMEM119	NR2F1-CRABP1
HOXB13	ID2		AK1	ADRA1B		chr1_16161218_16161744	chr1_6535429_6535915		ALX4-MYCN	PRRX2-MDFI
HOXB2	ID4		AK3	ADRA2C		chr1_16173694_16174476	chr1_6537111_6537415		MYCN-BMP7	PRRX2-CAPN6
HOXB3	IKZF2		AK4	ADRM1		chr1_16175837_16176260	chr1_6549955_6551046		POU3F3-COL2A1	TFAP2B-NES
HOXB4	IRF1		AK5	ADSL		chr1_16212693_16213144	chr1_6571764_6572786		MYCN-CRABP2	ALX3-PRRX1
HOXB5	IRF2		AKAP1	ADSS		chr1_16284040_16284527	chr1_6579932_6580571		ALX4-LIN28A	PRRX2-CNTFR
HOXB6	IRF3		AKAP12	ADSSL1		chr1_16284710_16284908	chr1_6614127_6614899		ALX4-MOXD1	ALX3-TMEM119
HOXB7	IRX1		AKAP5	AEBP1		chr1_16301935_16302761	chr1_6621922_6622209		ALX4-NES	TFAP2B-ZNF423
HOXB8	IRX2		AKAP7	AEN		chr1_16353293_16353491	chr1_6684777_6685754		ALX3-TSPAN11	ALX4-NES
HOXC13	IRX3		AKIP1	AES		chr1_16375059_16375509	chr1_6694703_6694981		PRRX2-CNTFR	SOX11-PKNOX2
HOXC4	IRX5		AKIRIN1	AFAP1		chr1_16382631_16382943	chr1_6696475_6696675		ALX4-L1TD1	ALX1-TWIST1
HOXC5	JDP2		AKIRIN2	AFAP1L1		chr1_16439518_16439718	chr1_6761334_6762263		ALX1-STRA6	TFAP2A-SOX11
HOXC6	JUN		AKNA	AFAP1L2		chr1_16446874_16447131	chr1_6982715_6982996		TFAP2A-CNTFR	PRRX1-PRRX1
HOXD1	JUNB		AKR1A1	AFF3		chr1_16482219_16482827	chr1_7022047_7023549		ALX4-PCDH18	PRRX1-ALX4
HOXD3	JUND		AKR7A3	AFG3L2		chr1_16502283_16502725	chr1_7177453_7178186		ALX3-COLEC12	TFAP2B-KANK4
HOXD4	KLF10		AKT1	AFMID		chr1_16508431_16508635	chr1_7268012_7268311		TFAP2B-ZNF423	SOX11-ALX1
HOXD8	KLF11		AKT1S1	AFTPH		chr1_16514251_16514514	chr1_7325813_7326141		POU3F3-COL26A1	ALX1-RNF165
ID1	KLF12		AKT2	AGAP2		chr1_16532934_16533664	chr1_7843496_7844524		TFAP2B-COL13A1	PRRX2-LUM
ID2	KLF13		AKTIP	AGAP5		chr1_16553326_16553711	chr1_7923876_7924223		TFAP2B-SBK1	ALX4-LUZP6
ID4	KLF16		ALAS1	AGAP6		chr1_16563413_16563881	chr1_7962835_7963174		TFAP2A-PAX3	ALX1-NKD1
IRF1	KLF3		ALDH18A1	AGFG2		chr1_16678628_16679403	chr1_8002261_8002851		TFAP2A-CRABP1	ALX3-MDFI
IRF2	KLF7		ALDH1A2	AGL		chr1_16693419_16694314	chr1_8021190_8022320		ALX3-COL1A2	ALX3-IGDCC3
IRF3	KLF9		ALDH1A3	AGMAT		chr1_16766899_16767369	chr1_8042377_8042716		TFAP2B-IGF2BP1	TFAP2A-SPSB4
IRF5	LBX2		ALDH1B1	AGO2		chr1_16825394_16826093	chr1_8075111_8075443		TFAP2A-NGFR	ALX3-CACNA1G
IRF7	LEF1		ALDH1L1	AGPAT1		chr1_16840171_16840904	chr1_8085781_8087025		NR2F1-KANK4	PRRX2-PEG3
IRX1	LHX2		ALDH1L2	AGPAT2		chr1_16939732_16940527	chr1_8253958_8254521		TFAP2B-LIN28A	TFAP2B-STRA6
IRX2	LHX4		ALDH3B1	AGPAT3		chr1_16950711_16950943	chr1_8922656_8922866		TFAP2B-GPC3	PRRX2-SERTAD4
IRX3	LHX6		ALDH5A1	AGPAT4		chr1_16970854_16971393	chr1_8964006_8964291		PRRX2-COL26A1	PRRX2-KANK4
IRX5	LHX8		ALDH6A1	AGPAT5		chr1_17019841_17020118	chr1_8971097_8971570		POU3F3-ALX1	ALX3-CNTFR
ISX	LHX9		ALDH7A1	AGRN		chr1_17036274_17036579	chr1_8978155_8978528		ALX4-FREM1	SOX11-CYP27C1
JDP2	LMX1B		ALDOC	AGT		chr1_17222997_17223230	chr1_9065147_9065630		TFAP2A-SOX11	SHOX2-ALX4
JUN	LYL1		ALG11	AGTPBP1		chr1_17231180_17231809	chr1_9121804_9122079		ALX4-OLFML1	SHOX2-BMP7
JUNB	MAF		ALG14	AGTRAP		chr1_17231867_17232108	chr1_9122112_9122618		POU3F3-ALX4	PAX3-BMP7
JUND	MAFB		ALG3	AHCY		chr1_17240219_17241056	chr1_9159700_9160028		ALX1-TSPAN11	ALX4-OLFML2B
KLF1	MAFG		ALG6	AHCYL1		chr1_17248106_17248436	chr1_9170825_9171324		TFAP2B-CEMP1	TFAP2B-RPSAP58
KLF10	MAFK		ALK	AHCYL2		chr1_17287156_17287522	chr1_9180361_9180866		ALX1-SPSB4	ALX1-PCDH18
KLF11	MAX		ALKBH4	AHDC1		chr1_17299045_17299383	chr1_9188312_9189842		POU3F3-POU3F3	ALX4-GPC4
KLF12	MAZ		ALKBH5	AHNAK		chr1_17305092_17305598	chr1_9202326_9202625		MYCN-CNTFR	ALX1-MLLT11
KLF13	MEF2A		ALKBH6	AHRR		chr1_17306339_17306804	chr1_9261550_9262213		ALX1-SERTAD4	ALX1-PTH1R
KLF16	MEF2D		ALKBH8	AHSA1		chr1_17337885_17338117	chr1_9302664_9302898		ALX3-POU3F3	PRRX2-MSI1
KLF3	MEIS1		ALPK3	AHSA2		chr1_17380329_17380946	chr1_9309420_9310053		POU3F3-KANK4	ALX1-SBK1
KLF4	MEIS2		ALPL	AIFM1		chr1_17386129_17386489	chr1_9376051_9376295		ALX4-SOX4	TFAP2B-MDFI
KLF7	MEIS3		ALX1	AIFM2		chr1_17416218_17416548	chr1_9387511_9387974		ALX4-MAGEF1	PRRX2-PKNOX2
KLF9	MEOX1		ALX3	AIMP2		chr1_17445866_17446180	chr1_9398862_9399382		TFAP2B-GLI2	SOX11-TMEM119
LBX1	MGA		ALX4	AIP		chr1_17732649_17733000	chr1_9421590_9422498		ALX4-TMSB15A	ALX4-SBK1
LBX2	MITF		ALYREF	AJUBA		chr1_17766067_17766481	chr1_9431250_9432031		PAX3-GPC3	ALX4-RCOR2
LEF1	MIXL1		AMACR	AK1		chr1_17815420_17815872	chr1_9459657_9460407		TFAP2B-GLIS2	ALX4-CYP27C1
LHX2	MLX		AMBP	AK3		chr1_17815982_17816207	chr1_9460756_9461197		ALX1-POU3F3	ALX4-COLEC12
LHX4	MLXIP		AMBRA1	AK4		chr1_17820738_17820947	chr1_9461909_9462309		TFAP2B-MFAP2	ALX4-COL3A1
LHX6	MLXIPL		AMDHD1	AK5		chr1_17843293_17843605	chr1_9501378_9501940		ALX1-NGF	TFAP2B-SIX1
LHX8	MNT		AMFR	AKAP1		chr1_17865024_17865229	chr1_9503893_9504457		TFAP2B-PIANP	TFAP2B-LIN28A
LHX9	MSX1		AMH	AKAP12		chr1_17900070_17900520	chr1_9515812_9516206		PAX3-ALX4	ALX1-MEX3A
LMX1B	MSX2		AMIGO1	AKAP13		chr1_17902514_17902888	chr1_9532970_9533504		ALX3-NGFR	MYCN-SPSB4
LYL1	MTF1		AMIGO3	AKAP5		chr1_18711824_18712359	chr1_9551099_9551469		TFAP2B-TRIM71	ALX1-NELL2
MAF	MXD1		AMMECR1	AKAP7		chr1_18923952_18924248	chr1_9563454_9563732		ALX3-MDFI	PRRX2-PRRX1
MAFB	MXD4		AMMECR1L	AKIP1		chr1_18957339_18957792	chr1_9578312_9578720		ALX4-HNRNPUL2	ALX4-LIN28A
MAFF	MXI1		AMN	AKIRIN1		chr1_18968877_18969830	chr1_9648350_9649242		MYCN-MSI1	ALX3-TMEM132C
MAFG	MYB		AMOT	AKIRIN2		chr1_19201839_19202051	chr1_9653469_9653858		ALX4-BANF1	ALX1-NES
MAFK	MYBL1		AMOTL1	AKNA		chr1_19228884_19229631	chr1_9687029_9687598		ALX3-EPHB3	ALX4-TFAP2A
MAX	MYBL2		AMPD2	AKR1A1		chr1_19248853_19249089	chr1_9711671_9712533		TFAP2A-PKNOX2	TFAP2B-NNAT
MAZ	MYC		AMPH	AKR1B1		chr1_19282892_19283553	chr1_9747358_9748182		NR2F1-CRABP2	NR2F1-PRRX2
MEF2A	MYCN		AMT	AKR7A3		chr1_19333544_19333770	chr1_9749155_9749908		ALX4-NID2	ALX4-STRA6
MEF2B	MYOG		AMZ2	AKT1		chr1_19416883_19417190	chr1_9750040_9750302		ALX1-PRRX1	TFAP2B-CYP27C1
MEF2D	MZF1		ANAPC11	AKT1S1		chr1_19536062_19537151	chr1_9762314_9762629		NR2F1-IGDCC3	ALX1-PAX7
MEIS1	NANOG		ANAPC13	AKT2		chr1_19577871_19578410	chr1_9777694_9778071		TFAP2A-ALX1	SOX11-SIX1
MEIS2	NEUROD1		ANAPC16	AKTIP		chr1_19587296_19587496	chr1_9781899_9782115		ALX1-TBX2	ALX1-LUZP6
MEIS3	NEUROG1		ANAPC2	ALAS1		chr1_19668412_19668895	chr1_9785066_9785363		ALX4-SHISA2	ALX1-LMX1B
MEOX1	NFAT5		ANAPC7	ALDH18A1		chr1_19698608_19698926	chr1_9825887_9826234		POU3F3-SPSB4	ALX4-LAMA1
MEOX2	NFATC1		ANG	ALDH1A1		chr1_19717594_19718019	chr1_9883015_9884823		ALX3-PRRX1	PRRX1-BMP7
MGA	NFATC2		ANGEL1	ALDH1A2		chr1_19732169_19732952	chr1_9895353_9896329		ALX3-NGF	ALX1-ZFHX4
MITF	NFATC3		ANGPTL1	ALDH1B1		chr1_19745794_19746259	chr1_9934886_9935713		POU3F3-PAX3	ALX4-ZNF423
MIXL1	NFATC4		ANGPTL2	ALDH1L1		chr1_19759450_19759728	chr1_9944181_9944499		MYCN-STRA6	TFAP2B-DPYSL5
MLX	NFE2		ANGPTL6	ALDH1L2		chr1_19765078_19765634	chr1_9950575_9950988		TFAP2B-LRRC4B	PITX2-PAX3
MLXIP	NFE2L2		ANK1	ALDH3A2		chr1_19772407_19772723	chr1_9969914_9971135		MYCN-EMILIN3	ALX1-COL1A2
MLXIPL	NFIA		ANK2	ALDH5A1		chr1_19775073_19775914	chr1_10002489_10002754		ALX3-ZBTB16	PRRX2-EMILIN3
MNT	NFIB		ANK3	ALDH6A1		chr1_19811326_19811631	chr1_10002867_10003669		MYCN-NGF	ALX3-PEG3
MNX1	NFIC		ANKDD1A	ALDH7A1		chr1_19811910_19812565	chr1_10021317_10021536		ALX1-MDFI	ALX4-TWIST1
MSC	NFIL3		ANKEF1	ALDOC		chr1_19922894_19923985	chr1_10080665_10081131		POU3F3-CNTFR	TFAP2B-FOXC1
MSX1	NFIX		ANKH	ALG11		chr1_19966991_19967384	chr1_10092511_10093855		NR2F1-ALX4	PRRX1-COL2A1
MSX2	NFKB1		ANKLE1	ALG13		chr1_19980302_19980582	chr1_10241270_10241833		TFAP2B-DPYSL5	SHOX2-PRRX2
MTF1	NFKB2		ANKMY1	ALG14		chr1_19986243_19986600	chr1_10269828_10271276		TFAP2B-SERTAD4	ALX1-GPC4
MXD1	NFYA		ANKRA2	ALG2		chr1_20031101_20031374	chr1_10399785_10400110		ALX4-FARP1	ALX1-CYP27C1
MXD4	NFYB		ANKRD10	ALG3		chr1_20478778_20479058	chr1_10447927_10448136		TFAP2B-COLEC12	SOX11-MSI1
MXI1	NHLH1		ANKRD11	ALG6		chr1_20799748_20800034	chr1_10448254_10448626		NR2F1-PRRX2	ALX4-EFS
MYB	NPAS2		ANKRD13D	ALG8		chr1_20813177_20813631	chr1_10458450_10459685		ALX4-FZD2	ALX4-ITM2A
MYBL1	NR1D1		ANKRD16	ALK		chr1_20834346_20834796	chr1_10490261_10491167		ALX4-CD248	PRRX2-TMEM119
MYBL2	NR1H2		ANKRD18A	ALKBH4		chr1_20987789_20988385	chr1_10504415_10504622		PRRX1-GPC3	ALX4-MFAP2
MYC	NR1H3		ANKRD23	ALKBH5		chr1_21022994_21023655	chr1_10511028_10511966		ALX4-ZBTB12	SOX11-DPYSL5
MYCN	NR2C2		ANKRD28	ALKBH6		chr1_21037131_21037631	chr1_10532077_10532833		ALX1-EFS	ALX3-SIX1
MYF6	NR2F1		ANKRD35	ALKBH8		chr1_21044389_21044691	chr1_10534789_10535568		ALX4-LUZP6	TFAP2B-EMILIN3
MYOD1	NR2F2		ANKRD39	ALPK3		chr1_21058603_21058979	chr1_10567548_10567837		ALX3-ALX1	MYCN-SOX11
MYOG	NR2F6		ANKRD40	ALPL		chr1_21503030_21503837	chr1_10568526_10569064		TFAP2A-MEX3A	ALX3-KANK4
MZF1	NR3C1		ANKRD44	ALX1		chr1_21521669_21521900	chr1_10574546_10574789		PRRX2-CRABP2	SOX11-IGDCC3
NEUROD1	NR3C2		ANKRD45	ALX3		chr1_21588761_21589015	chr1_10590364_10590742		ALX1-OLFML2B	SOX11-PRRX1
NEUROD2	NR4A1		ANKRD46	ALX4		chr1_21629904_21630305	chr1_10784542_10785822		ALX4-GANAB	ALX4-HUNK
NEUROG1	NR6A1		ANKRD49	ALYREF		chr1_21766256_21766788	chr1_10848817_10849102		PRRX2-STRA6	ALX4-FLRT3
NEUROG2	NRF1		ANKRD50	AMACR		chr1_21835529_21835930	chr1_10853901_10854284		ALX4-PEG10	TFAP2B-MFAP2
NFAT5	NRL		ANKRD52	AMBP		chr1_21978258_21978470	chr1_10856292_10856967		POU3F3-MSI1	SHOX2-ALX1
NFATC1	OLIG2		ANKRD54	AMBRA1		chr1_22109300_22109881	chr1_10926935_10927687		ALX1-COLEC12	TFAP2A-ALX1
NFATC2	OSR2		ANKRD61	AMDHD1		chr1_22110022_22110386	chr1_10950465_10950755		ALX3-TBX2	ALX4-GAS1
NFATC3	PATZ1		ANKRD65	AMFR		chr1_22229078_22229341	chr1_10997460_10997779		ALX1-DPYSL5	PRRX2-CACNA1G
NFATC4	PAX3		ANKRD9	AMH		chr1_22237782_22238324	chr1_11000000_11000627		ALX3-CAPN6	SOX11-COL26A1
NFE2	PAX6		ANO2	AMIGO1		chr1_22263607_22264095	chr1_11002060_11002260		ALX1-MSI1	ALX1-COL3A1
NFE2L1	PAX7		ANO4	AMIGO3		chr1_22290390_22290761	chr1_11020797_11021538		MYCN-GPC3	ALX4-KCTD12
NFE2L2	PBX1		ANO8	AMMECR1		chr1_22351395_22352118	chr1_11039581_11039836		ALX1-EPHB3	ALX1-COLEC12
NFIA	PBX2		ANP32A	AMMECR1L		chr1_22352142_22352340	chr1_11040244_11040557		TFAP2B-NELL2	ALX4-SOX4
NFIB	PBX3		ANP32B	AMOT		chr1_22379005_22379368	chr1_11072203_11073472		ALX4-MSMP	ALX1-ITM2A
NFIC	PHOX2A		ANP32E	AMOTL1		chr1_22379556_22380186	chr1_11097680_11098209		ALX3-SIX1	ALX3-MSI1
NFIL3	PITX1		ANPEP	AMOTL2		chr1_22645011_22645386	chr1_11113767_11114212		ALX3-RCOR2	TFAP2B-PRRX1
NFKB1	PITX2		ANTXR1	AMPD2		chr1_22676900_22677117	chr1_11119524_11120683		POU3F3-SOX11	SHOX2-PAX3
NFYA	PITX3		ANXA2	AMPD3		chr1_22778158_22778506	chr1_11159307_11160314		ALX4-CYP26A1	TFAP2B-PITX2
NFYB	PKNOX1		ANXA2R	AMPH		chr1_22834888_22835100	chr1_11301786_11302162		ALX4-LAMA1	TFAP2A-CACNA1G
NHLH1	PKNOX2		ANXA4	AMT		chr1_23036933_23037405	chr1_11322279_11323048		ALX1-COL1A2	PITX2-PRRX2
NPAS2	PLAG1		ANXA5	AMZ2		chr1_23080006_23080491	chr1_11332646_11333927		TFAP2A-EFS	ALX1-SYT14
NR1D1	PLAGL1		ANXA6	ANAPC11		chr1_23101916_23102308	chr1_11355559_11355823		PAX3-BMP7	TFAP2B-CRMP1
NR1H2	POU2F1		AOAH	ANAPC13		chr1_23114726_23115001	chr1_11367029_11367442		ALX4-PDGFRB	ALX3-GLI2
NR1H3	POU2F2		AOC2	ANAPC15		chr1_23202909_23203453	chr1_11380189_11380568		TFAP2A-COL2A1	ALX1-FZD2
NR2C2	POU2F3		AOC3	ANAPC16		chr1_23256812_23257069	chr1_11538595_11539807		ALX4-GPC2	TFAP2B-SBK1
NR2F1	POU3F1		AOX1	ANAPC2		chr1_23290756_23291012	chr1_11654285_11654586		ALX3-SERTAD4	TFAP2B-PTH1R
NR2F2	POU3F2		AP1S1	ANAPC4		chr1_23345684_23346151	chr1_11702522_11702802		TFAP2B-TCF7L1	SOX11-RPSAP58
NR2F6	POU3F3		AP2B1	ANAPC7		chr1_23346299_23346543	chr1_11714210_11715118		ALX3-HAS2	ALX4-IL17RD
NR3C1	POU6F1		AP2M1	ANG		chr1_23504110_23504584	chr1_11740556_11741897		TFAP2B-NGF	PRRX1-PAX3
NR4A1	POU6F2		AP2S1	ANGEL1		chr1_23511314_23511514	chr1_11751139_11751916		TFAP2A-TMEM119	ALX4-PAX7
NR4A2	PPARA		AP3B1	ANGPT1		chr1_23670453_23671374	chr1_11771194_11771485		ALX3-SALL4	MYCN-CRABP1
NR5A1	PPARD		AP3B2	ANGPTL1		chr1_23694516_23695095	chr1_11791935_11792138		TFAP2B-DCHS1	MYCN-PRRX2
NR6A1	PRRX1		AP3M1	ANGPTL2		chr1_23695208_23695637	chr1_11796837_11797135		TFAP2A-RCOR2	PRRX2-TFAP2B
NRF1	PRRX2		AP3M2	ANK1		chr1_23735220_23735518	chr1_11809276_11809476		TFAP2A-SBK1	ALX1-LAMA1
NRL	RARA		AP3S1	ANK2		chr1_23810526_23811384	chr1_11812565_11813037		TFAP2B-GPC2	ALX1-ZNF423
OLIG2	RARB		AP4B1	ANK3		chr1_23857722_23858095	chr1_11822101_11822301		ALX4-POLR2G	ALX3-SERTAD4
ONECUT1	RARG		AP5B1	ANKDD1A		chr1_23866313_23866706	chr1_11828020_11828368		MYCN-RCOR2	ALX3-DPYSL5
OSR1	REL		AP5Z1	ANKEF1		chr1_23871295_23871550	chr1_11919173_11919758		PRRX1-ALX4	SHOX2-CRABP1
OSR2	RELA		APAF1	ANKH		chr1_23880928_23881761	chr1_11925571_11925889		PRRX2-COL2A1	SOX11-CACNA1G
PATZ1	REST		APBA1	ANKHD1		chr1_23885917_23886234	chr1_11940874_11941862		ALX3-GLI2	PRRX2-DPYSL5
PAX3	RFX1		APBA2	ANKLE1		chr1_23888564_23889156	chr1_11967798_11968034		MYCN-MEX3A	ALX4-FZD2
PAX6	RFX2		APBB1	ANKMY1		chr1_23894690_23895056	chr1_11968113_11969245		ALX1-HAS2	SOX11-GLI2
PAX7	RFX3		APC2	ANKRA2		chr1_23921551_23921760	chr1_11969350_11969932		PRRX2-SIX1	TFAP2A-COL2A1
PBX1	RFX5		APCDD1	ANKRD10		chr1_23963967_23964244	chr1_11986336_11986785		MYCN-HAS2	ALX4-RUNX1T1
PBX2	RFX7		APCDD1L	ANKRD11		chr1_24018064_24018500	chr1_11988139_11988448		ALX1-NGFR	ALX4-OLFML1
PBX3	RHOXF1		APEH	ANKRD13B		chr1_24045108_24045351	chr1_11989902_11990258		ALX1-SOX4	ALX1-RUNX1T1
PDX1	RORA		APEX1	ANKRD13D		chr1_24069540_24070066	chr1_11994264_11995139		SOX11-KANK4	ALX1-HUNK
PHOX2A	RREB1		APH1A	ANKRD16		chr1_24070216_24070487	chr1_12027139_12027565		PRRX2-LUM	ALX1-TFAP2A
PHOX2B	RUNX2		APLN	ANKRD18A		chr1_24098707_24098962	chr1_12079160_12080206		TFAP2B-FBN3	TFAP2B-FBN3
PITX1	RXRA		APLNR	ANKRD18B		chr1_24104426_24105094	chr1_12112231_12112430		MYCN-TMEM132C	PRRX2-TMEM132C
PITX2	RXRB		APLP1	ANKRD23		chr1_24117410_24117777	chr1_12123174_12123646		ALX3-RNF165	PAX3-SOX11
PITX3	RXRG		APOA1	ANKRD27		chr1_24126911_24127604	chr1_12139419_12139975		POU3F3-IGDCC3	CTCF-CRABP2
PKNOX1	SHOX		APOBEC2	ANKRD28		chr1_24151555_24152149	chr1_12156055_12156255		ALX4-PCOLCE	ALX1-RCOR2
PKNOX2	SHOX2		APOBEC3B	ANKRD35		chr1_24285495_24286674	chr1_12166938_12167205		TFAP2B-SEMA6B	ALX4-LIN28B
PLAG1	SIX1		APOBEC3C	ANKRD39		chr1_24306473_24307191	chr1_12202373_12202596		PRRX2-KANK4	ALX1-FLRT3
PLAGL1	SIX2		APOBEC3F	ANKRD40		chr1_24397438_24397672	chr1_12248152_12248564		ALX1-SDK2	TCF3-CRABP1
POU2F1	SIX3		APOBEC3G	ANKRD44		chr1_24515346_24515546	chr1_12252365_12252623		PRRX2-TMEM119	TFAP2B-NELL2
POU2F2	SIX4		APOBR	ANKRD45		chr1_24829206_24829578	chr1_12259569_12259835		ALX4-FRZB	PRRX1-CRABP1
POU2F3	SMAD2		APOC1	ANKRD46		chr1_25021084_25021321	chr1_12265200_12265744		MYCN-CRABP1	ALX4-LMX1B
POU3F1	SMAD3		APOE	ANKRD49		chr1_25057233_25057433	chr1_12290999_12291253		TFAP2B-MAGEF1	TFAP2B-LMX1B
POU3F2	SMAD4		APOL5	ANKRD50		chr1_25061707_25061907	chr1_12466078_12467488		ALX3-MSI1	ALX1-GAS1
POU3F3	SNAI2		APOLD1	ANKRD52		chr1_25174460_25174996	chr1_12607613_12607844		TFAP2A-LUM	ALX4-TCF7L1
POU3F4	SOX10		APOM	ANKRD54		chr1_25224717_25224954	chr1_12616387_12616801		ALX4-FBLN1	PITX2-CAPN6
POU5F1	SOX11		APOPT1	ANKRD6		chr1_25239549_25239872	chr1_12641217_12641879		ALX4-IL17RD	TFAP2B-RNF165
POU6F1	SOX12		APPBP2	ANKRD61		chr1_25240727_25241321	chr1_12689129_12689872		ALX3-COL24A1	ALX4-NREP
POU6F2	SOX13		AQP6	ANKRD65		chr1_25247902_25248240	chr1_13910036_13911105		TFAP2B-MSMP	SOX11-COL2A1
PPARA	SOX15		ARAP3	ANKRD9		chr1_25256766_25256994	chr1_13919904_13920300		PAX3-NGF	ALX3-MXRA5
PPARD	SOX18		ARC	ANKS1A		chr1_25343887_25344206	chr1_13992156_13992475		ALX4-NRXN2	CTCF-CRABP1
PRDM1	SOX2		ARCN1	ANKZF1		chr1_25344664_25345303	chr1_14026467_14027426		ALX4-TCF7L1	PITX2-CRABP1
PROP1	SOX4		ARF1	ANLN		chr1_25433479_25433936	chr1_14102447_14102962		TFAP2A-MYCN	ALX1-STRA6
PRRX1	SOX5		ARF3	ANO2		chr1_25558687_25559372	chr1_14691809_14692092		TFAP2B-FNDC5	ALX4-TSPAN11
PRRX2	SOX6		ARF4	ANO4		chr1_25559610_25559875	chr1_14692874_14693133		POU3F3-BMP7	ALX1-FOXC2
RARA	SOX7		ARF6	ANO5		chr1_25573839_25574522	chr1_15237514_15238049		ALX3-SDK2	ALX1-OLFML1
RARB	SOX8		ARFGAP2	ANO8		chr1_25594397_25594597	chr1_15271596_15272191		TCF3-COL26A1	ALX1-MFAP2
RARG	SOX9		ARFGEF2	ANP32A		chr1_25756530_25757019	chr1_15335037_15335417		TFAP2B-TMEM132C	ALX4-COL24A1
RAX	SP1		ARFRP1	ANP32B		chr1_25757092_25757556	chr1_15352683_15352947		TFAP2B-GNG8	TFAP2A-CNTFR
REL	SP2		ARG2	ANP32E		chr1_25912725_25912928	chr1_15415189_15415524		PRRX2-CACNA1G	TFAP2B-SERTAD4
RELA	SP3		ARHGAP18	ANPEP		chr1_25935009_25935355	chr1_15416809_15417333		NR2F1-EMILIN3	ALX3-TFAP2B
REST	SP4		ARHGAP19	ANTXR1		chr1_25942730_25943424	chr1_15466156_15467029		SOX11-ALX4	TFAP2A-KANK4
RFX1	SP7		ARHGAP20	ANXA11		chr1_25992912_25993400	chr1_15472179_15472387		ALX4-GLIS2	ALX4-TMSB15A
RFX2	SPDEF		ARHGAP24	ANXA2		chr1_26098248_26098611	chr1_15477844_15478320		TFAP2A-NES	ALX4-SDK2
RFX3	SREBF1		ARHGAP25	ANXA2R		chr1_26099961_26100282	chr1_15478807_15479581		NR2F1-COL2A1	ALX4-NGFR
RFX4	SREBF2		ARHGAP28	ANXA4		chr1_26117695_26118277	chr1_15479786_15480790		NR2F1-CACNA1G	ALX1-KCTD12
RFX5	SRF		ARHGAP29	ANXA5		chr1_26146199_26146579	chr1_15485723_15485924		TFAP2B-BANF1	TCF12-PRRX2
RFX7	STAT1		ARHGAP31	ANXA6		chr1_26185444_26185644	chr1_15500361_15500900		NR2F1-MSI1	TFAP2B-EFS
RHOXF1	STAT2		ARHGAP33	AOAH		chr1_26185745_26186165	chr1_15501144_15501443		TFAP2B-HNRNPUL2	PITX2-ALX1
RORA	STAT3		ARHGAP4	AOC2		chr1_26201943_26202521	chr1_15512169_15512549		PRRX2-ALX1	TFAP2A-IGDCC3
RREB1	STAT4		ARHGAP42	AOX1		chr1_26216219_26216419	chr1_15513372_15513663		POU3F3-CRABP2	ALX4-PEG10
RUNX2	STAT5B		ARHGAP8	AP1S1		chr1_26216700_26217187	chr1_15516102_15516865		TFAP2B-RPSAP58	ERG-CRABP1
RUNX3	STAT6		ARHGAP9	AP1S2		chr1_26221914_26222266	chr1_15523460_15524097		POU3F3-TMEM119	ALX4-DCX
RXRA	TAL2		ARHGDIA	AP1S3		chr1_26231883_26232442	chr1_15532883_15534125		TFAP2B-SLC6A11	ALX4-BMPR1B
RXRB	TBP		ARHGDIB	AP2A2		chr1_26232487_26233303	chr1_15631242_15631472		TFAP2B-CYP27C1	SOX11-GAS1
RXRG	TBX1		ARHGEF1	AP2B1		chr1_26279530_26279728	chr1_15666278_15666683		POU3F3-CACNA1G	ALX1-TCF7L1
SHOX2	TBX2		ARHGEF10	AP2M1		chr1_26324168_26324897	chr1_15666798_15667253		ALX4-HMCN1	SOX11-GPC4
SIX1	TBX3		ARHGEF10L	AP2S1		chr1_26348114_26348718	chr1_15676653_15677143		ALX4-LY6G5B	TFAP2B-EMX2
SIX2	TCF12		ARHGEF16	AP3B1		chr1_26361765_26362118	chr1_15683479_15683701		SOX11-PKNOX2	TFAP2A-TMEM119
SIX3	TCF3		ARHGEF17	AP3M1		chr1_26362479_26362732	chr1_15691418_15691670		ALX1-RCOR2	ALX4-FARP1
SIX4	TCF4		ARHGEF18	AP3M2		chr1_26421242_26421723	chr1_15704772_15704978		ALX4-CDON	SOX11-RNF165
SMAD2	TCF7		ARHGEF19	AP3S1		chr1_26437285_26437862	chr1_15735722_15736815		PRRX2-TMEM132C	TCF12-CRABP1
SMAD3	TCF7L1		ARHGEF2	AP3S2		chr1_26471630_26471900	chr1_15742623_15743103		ALX4-PGAM4	SOX11-EMILIN3
SMAD4	TCF7L2		ARHGEF25	AP4B1		chr1_26551799_26552101	chr1_15757480_15758110		ALX4-L1CAM	ALX1-NCAM1
SOX1	TCFL5		ARHGEF3	AP4E1		chr1_26560250_26561246	chr1_15763694_15763962		TCF4-ALX4	ALX1-LIN28A
SOX10	TEAD1		ARHGEF39	AP4M1		chr1_26606117_26606690	chr1_15770841_15771221		TCF3-SPSB4	TFAP2B-NKD1
SOX11	TEAD2		ARHGEF40	AP5B1		chr1_26616941_26617726	chr1_15827942_15828241		TFAP2B-CECR2	TFAP2A-GPC3
SOX12	TEAD3		ARHGEF5	AP5M1		chr1_26632938_26633359	chr1_15910946_15911777		TCF3-ALX4	TFAP2B-IGF2
SOX13	TEAD4		ARHGEF7	AP5Z1		chr1_26662910_26663173	chr1_16065010_16065757		PAX3-COL26A1	ALX4-FBN3
SOX14	TEF		ARHGEF9	APAF1		chr1_26735810_26736136	chr1_16067929_16068298		ALX1-DDAH2	ALX4-SOX11
SOX15	TFAP2A		ARID1A	APBA1		chr1_26736522_26736862	chr1_16070666_16071050		ALX4-CD200	TFAP2A-LUM
SOX18	TFAP2B		ARID3A	APBA2		chr1_26738302_26738529	chr1_16084006_16084556		ALX1-GLI2	TCF4-PRRX2
SOX2	TFAP2C		ARID3B	APBB1		chr1_26743621_26743843	chr1_16084688_16084924		ALX1-MLLT11	PRRX1-PRRX2
SOX21	TFAP2E		ARIH2OS	APBB1IP		chr1_26758469_26758951	chr1_16084951_16086135		MYCN-NES	ALX4-ST6GALNAC3
SOX3	TFAP4		ARL1	APBB2		chr1_26798442_26798866	chr1_16118461_16118905		PRRX2-TBX2	ALX4-FOXC2
SOX4	TFCP2		ARL10	APC		chr1_26799175_26799772	chr1_16126649_16127207		TCF4-PRRX2	ALX4-BMP5
SOX5	TFE3		ARL17A	APC2		chr1_26826670_26826976	chr1_16160816_16162713		SOX11-EMILIN3	ALX4-HMCN1
SOX6	TFEB		ARL2	APCDD1		chr1_26827074_26827699	chr1_16283990_16285189		TFAP2B-EFNB3	PITX2-COL2A1
SOX7	TGIF1		ARL3	APCDD1L		chr1_26855925_26856689	chr1_16301808_16302803		ALX4-GAS1	SOX11-ITM2A
SOX8	TGIF2		ARL4C	APEH		chr1_26946777_26948131	chr1_16353134_16353698		TFAP2A-EMILIN3	ALX4-PTH1R
SOX9	THAP1		ARL4D	APEX1		chr1_27018778_27019160	chr1_16374893_16375669		ALX3-LIN28A	ALX1-OLFML2B
SP1	THRA		ARL5B	APEX2		chr1_27019351_27019850	chr1_16399523_16400334		ALX1-RNF165	ALX1-NR2F1
SP2	THRB		ARL6IP4	APH1A		chr1_27021898_27022414	chr1_16439276_16439933		TFAP2B-ZBTB12	ERG-SPSB4
SP3	TLX1		ARL6IP5	API5		chr1_27024672_27024872	chr1_16446845_16447259		ALX3-MOXD1	ALX4-EPHB3
SP4	TLX2		ARL6IP6	APIP		chr1_27032316_27032601	chr1_16471528_16471935		ALX4-TFAP2B	ALX4-KIF26B
SP7	TP53		ARL9	APLF		chr1_27049895_27050517	chr1_16472250_16473278		ALX4-MXRA5	PRRX1-COL26A1
SPDEF	TP73		ARMC5	APLN		chr1_27113358_27113634	chr1_16477662_16477882		MYCN-PAX3	ALX1-COL24A1
SPI1	TRIM28		ARMC6	APLP1		chr1_27114214_27114880	chr1_16481268_16481487		ALX4-GPR173	PRRX1-CRABP2
SREBF1	TWIST1		ARMC7	APLP2		chr1_27191463_27191990	chr1_16481619_16481869		TFAP2B-CD248	SOX11-COL3A1
SREBF2	TWIST2		ARMCX1	APOA1		chr1_27216476_27216939	chr1_16481965_16482842		ALX4-FAM84B	SOX11-ZNF423
SRF	USF1		ARMCX2	APOBEC2		chr1_27226784_27227100	chr1_16501832_16503045		ALX4-NID1	SOX11-NELL2
STAT1	USF2		ARMCX3	APOBEC3B		chr1_27247944_27248578	chr1_16508261_16508798		TFAP2B-PRRX1	ALX1-DCX
STAT2	VAX2		ARMCX4	APOBEC3C		chr1_27319935_27320694	chr1_16515580_16515778		ALX1-CAPN6	ALX1-NREP
STAT3	XBP1		ARMCX6	APOBEC3D		chr1_27328127_27328719	chr1_16532671_16533788		TWIST1-NGFR	PAX3-PRRX1
STAT5B	YY1		ARNT2	APOBEC3F		chr1_27339246_27339885	chr1_16552997_16553776		ALX4-PTX3	PRRX2-GLI2
STAT6	YY2		ARNTL	APOBEC3G		chr1_27366517_27366884	chr1_16563189_16563940		MYCN-GLI2	SHOX2-CRABP2
TAL1	ZBTB12		ARPC2	APOC1		chr1_27383890_27384382	chr1_16678394_16679445		TFAP2A-PIANP	PITX2-LUM
TAL2	ZBTB3		ARPC5	APOD		chr1_27384507_27384744	chr1_16693388_16694555		TFAP2B-TSPAN11	ALX3-RNF165
TBP	ZBTB33		ARPC5L	APOE		chr1_27385489_27385891	chr1_16766680_16767593		ALX4-SF3B4	ALX1-TSPAN11
TBR1	ZBTB6		ARRB1	APOLD1		chr1_27438723_27439016	chr1_16825204_16826269		PRRX2-SPSB4	ALX4-PTN
TBX1	ZBTB7A		ARRB2	APOM		chr1_27470684_27470884	chr1_16839886_16841171		PRRX2-SERTAD4	TFAP2A-MEX3A
TBX15	ZEB1		ARRDC1	APOPT1		chr1_27611259_27611459	chr1_16918273_16918611		ALX1-SALL4	ALX4-NID2
TBX2	ZFX		ARRDC2	APPBP2		chr1_27633827_27634045	chr1_16939114_16940556		TCF3-LUM	ALX4-SEMA5A
TBX21	ZIC1		ARRDC4	APPL2		chr1_27644994_27645384	chr1_16970571_16971626		PRRX2-POU3F3	PRRX2-NELL2
TBX3	ZIC2		ARSD	APRT		chr1_27648441_27649011	chr1_17019743_17020735		ALX4-TRIM71	PRRX1-ALX1
TBX4	ZIC4		ARSG	APTX		chr1_27691936_27692530	chr1_17036129_17036674		ALX3-MEX3A	ALX3-NELL2
TCF12	ZNF281		ARSI	AQP1		chr1_27692587_27693001	chr1_17201567_17201788		PRRX2-MDFI	SOX11-NES
TCF21	ZNF35		ARSJ	AQP11		chr1_27693284_27693589	chr1_17215713_17216279		TCF3-PRRX2	ALX4-CPXM1
TCF3	ZNF410		ARTN	AQP6		chr1_27707635_27707918	chr1_17222054_17222311		ERG-COL2A1	ALX4-ROR2
TCF4	ZNF415		ARVCF	ARAP1		chr1_27718797_27719240	chr1_17247874_17248671		TFAP2B-TBX2	ALX3-MEX3A
TCF7	ZNF691		ASAH2B	ARAP2		chr1_27816290_27817201	chr1_17253167_17253500		TFAP2A-POU3F3	ALX1-SDK2
TCF7L1	ZNF711		ASAP1	ARAP3		chr1_27830677_27830882	chr1_17278172_17278517		POU3F3-NGFR	ALX4-NR2F1
TCF7L2	ZNF740		ASAP2	ARCN1		chr1_27830979_27831636	chr1_17287133_17287729		MYCN-EFS	PITX2-SPSB4
TCFL5	ZSCAN22		ASAP3	ARF1		chr1_27840450_27840841	chr1_17298429_17298789		ALX3-MYCN	ALX4-ZFHX4
TEAD1			ASB1	ARF3		chr1_27847290_27847520	chr1_17298997_17299732		SOX11-BMP7	TFAP2B-LIN28B
TEAD2			ASB16	ARF4		chr1_27852069_27852330	chr1_17304869_17306028		TFAP2B-GANAB	SHOX2-COL26A1
TEAD3			ASB6	ARF6		chr1_27854446_27854692	chr1_17306293_17307250		TCF3-CNTFR	TFAP2A-PKNOX2
TEAD4			ASB8	ARFGAP2		chr1_27883435_27884131	chr1_17337909_17338725		TFAP2B-LUZP6	NR2F1-CRABP2
TEF			ASCC3	ARFGEF1		chr1_27887958_27888257	chr1_17357997_17358254		ALX3-SHISA2	TFAP2B-SDK2
TFAP2A			ASCL1	ARFGEF2		chr1_27902018_27902235	chr1_17372238_17372465		TFAP2A-LIN28A	TCF12-SPSB4
TFAP2B			ASCL5	ARFRP1		chr1_27902933_27903238	chr1_17386148_17386742		TCF3-CRABP2	TFAP2B-KIF26B
TFAP2C			ASF1A	ARG2		chr1_27923958_27924284	chr1_17415913_17416588		TFAP2B-ALX3	PRRX2-MXRA5
TFAP2E			ASF1B	ARGLU1		chr1_27933723_27934215	chr1_17452207_17452786		ALX1-COL24A1	ALX1-NGFR
TFAP4			ASH2L	ARHGAP10		chr1_27941625_27941825	chr1_17539345_17539593		ALX4-LDB1	PRRX1-SPSB4
TFCP2			ASIC1	ARHGAP11A		chr1_27957246_27957768	chr1_17565951_17566263		ALX4-CXCL12	ALX1-FARP1
TFE3			ASIP	ARHGAP17		chr1_27986539_27986778	chr1_17600522_17601021		ALX4-LMX1B	PITX2-CRABP2
TFEB			ASNA1	ARHGAP19		chr1_27989704_27989913	chr1_17732406_17733178		ALX3-MFAP2	ALX1-IL17RD
TGIF1			ASNS	ARHGAP20		chr1_27998626_27999045	chr1_17746223_17746883		TFAP2B-LOXL1	ALX3-COL1A2
TGIF2			ASPDH	ARHGAP21		chr1_28099405_28100091	chr1_17764023_17765376		TWIST1-ALX4	TFAP2B-MYCN
THAP1			ASPHD1	ARHGAP24		chr1_28157099_28157464	chr1_17766050_17766620		POU3F3-PKNOX2	SOX11-COL1A2
THRA			ASPM	ARHGAP28		chr1_28184650_28184848	chr1_17820763_17821132		TFAP2A-MDFI	ALX1-EPHB3
TLX2			ASRGL1	ARHGAP29		chr1_28198812_28199221	chr1_17842755_17843107		ALX3-NES	PRRX2-RNF165
TP53			ASTE1	ARHGAP31		chr1_28240790_28241497	chr1_17843374_17843644		TWIST1-SPSB4	PAX3-PRRX2
TP73			ASTN1	ARHGAP32		chr1_28286322_28286592	chr1_17878279_17878867		PRRX2-EFS	ALX1-LIN28B
TRIM28			ASXL3	ARHGAP33		chr1_28414815_28415529	chr1_17899995_17900827		ERG-IGDCC3	ALX1-TMSB15A
TWIST1			ATAD3A	ARHGAP4		chr1_28559397_28559669	chr1_17902375_17903001		TFAP2B-HAS2	ALX1-SOX11
TWIST2			ATAD5	ARHGAP42		chr1_28573636_28574066	chr1_17907842_17908237		ALX4-PAX7	ALX4-NCAM1
USF1			ATAT1	ARHGAP5		chr1_28585731_28587011	chr1_18711936_18712381		TFAP2B-FXYD6	SOX11-PCDH18
USF2			ATE1	ARHGAP8		chr1_28623241_28623654	chr1_18891131_18891660		TCF4-LUM	TFAP2B-PAX7
VAX1			ATF1	ARHGDIA		chr1_28655301_28655749	chr1_18923761_18924457		TFAP2B-POLR2G	TFAP2B-TMEM132C
VAX2			ATF3	ARHGDIB		chr1_28695961_28696762	chr1_18956843_18957043		TFAP2B-CPXM1	ALX4-F2RL2
VSX1			ATF4	ARHGEF1		chr1_28832230_28832615	chr1_18957140_18958335		PRRX1-PRRX1	ALX1-HMCN1
VSX2			ATF7	ARHGEF10		chr1_28844532_28845190	chr1_18968844_18970522		ALX4-KCTD12	TCF4-CRABP2
XBP1			ATG10	ARHGEF10L		chr1_28879243_28879832	chr1_18971648_18971904		NR2F1-SPSB4	ALX1-KIF26B
YY1			ATG12	ARHGEF16		chr1_28916645_28917133	chr1_19002867_19003143		ALX4-COL13A1	TFAP2B-GPC4
YY2			ATG13	ARHGEF17		chr1_28969424_28969986	chr1_19019836_19020616		ALX1-FREM1	TFAP2A-SBK1
ZBTB12			ATG14	ARHGEF18		chr1_28974592_28974995	chr1_19132476_19133112		TCF3-COL2A1	SOX11-MXRA5
ZBTB3			ATG16L2	ARHGEF19		chr1_28975019_28975737	chr1_19140799_19141286		ALX3-NELL2	ALX1-ROR2
ZBTB33			ATG2A	ARHGEF2		chr1_28995092_28995643	chr1_19210631_19210967		ALX4-GTF2F1	ALX1-SEMA5A
ZBTB6			ATG7	ARHGEF25		chr1_28995696_28996275	chr1_19228540_19229761		TFAP2A-LRRC4B	ALX3-GPC4
ZBTB7A			ATL1	ARHGEF26		chr1_29062801_29063549	chr1_19239514_19239955		TCF3-SOX11	ALX1-MEGF10
ZEB1			ATL2	ARHGEF3		chr1_29064250_29064512	chr1_19248886_19249257		POU3F3-EMILIN3	ALX4-SALL4
ZFX			ATOH8	ARHGEF39		chr1_29139678_29139882	chr1_19275970_19276189		TFAP2B-TSSK4	ALX4-RGMA
ZIC1			ATP10A	ARHGEF4		chr1_29203738_29204026	chr1_19276202_19276854		PRRX1-PKNOX2	TCF3-SOX11
ZIC2			ATP11A	ARHGEF40		chr1_29208660_29208949	chr1_19282247_19283940		MYCN-SBK1	PITX2-MDFI
ZIC3			ATP11B	ARHGEF6		chr1_29213450_29213648	chr1_19333487_19333868		ALX3-DDAH2	ALX4-ZIM2
ZIC4			ATP13A1	ARHGEF7		chr1_29240237_29240581	chr1_19334104_19334325		ALX4-TUBB	ALX3-LUZP6
ZNF281			ATP13A2	ARHGEF9		chr1_29240639_29241258	chr1_19416749_19417240		TFAP2B-FZD2	ALX4-CBX5
ZNF410			ATP13A3	ARID1A		chr1_29450878_29451557	chr1_19419299_19419640		TCF4-CRABP2	PITX2-COL26A1
ZNF415			ATP1A1	ARID2		chr1_29507842_29508818	chr1_19536117_19537307		ALX4-KIF26B	ALX3-EMILIN3
ZNF423			ATP1A2	ARID3A		chr1_29529341_29529692	chr1_19567787_19568070		ALX1-HNRNPUL2	ALX3-PCDH18
ZNF691			ATP1A3	ARID3B		chr1_29557257_29557671	chr1_19577799_19578650		SOX11-GPC3	NR2F1-ALX4
ZNF711			ATP1B1	ARID4A		chr1_29562925_29563187	chr1_19586635_19586835		NR2F1-ALX1	ERG-PRRX2
ZNF740			ATP1B2	ARID4B		chr1_29575806_29576015	chr1_19587129_19587616		TFAP2B-RNF165	TCF3-PRRX2
ZSCAN22			ATP2A1	ARID5A		chr1_29609509_29610273	chr1_19645270_19645608		ALX4-ZNF423	TFAP2B-LRRC4B
			ATP2A2	ARIH2OS		chr1_31190790_31191757	chr1_19667995_19669123		TCF4-BMP7	TFAP2B-EPHB3
			ATP2B1	ARL1		chr1_31192164_31192392	chr1_19698370_19699031		ALX3-TMSB15A	PITX2-PKNOX2
			ATP2B2	ARL10		chr1_31205374_31205785	chr1_19699777_19700041		PRRX2-TSPAN11	ALX3-NES
			ATP2B4	ARL14EP		chr1_31235179_31235377	chr1_19717313_19718052		ALX4-IGDCC4	NR2F1-COL26A1
			ATP5A1	ARL16		chr1_31297191_31297626	chr1_19731757_19732038		NR2F1-BMP7	SOX11-COL13A1
			ATP5B	ARL17A		chr1_31327057_31327270	chr1_19732170_19733067		MYCN-LUM	PRRX2-TWIST1
			ATP5E	ARL2		chr1_31627471_31628529	chr1_19745759_19746560		ALX4-DCHS1	NR2F1-SOX11
			ATP5EP2	ARL3		chr1_31687671_31687990	chr1_19764588_19765662		ALX4-KCNK5	SOX11-NNAT
			ATP5G1	ARL4C		chr1_31700683_31701018	chr1_19774958_19776021		ALX3-CYP26A1	SHOX2-COL2A1
			ATP5G2	ARL4D		chr1_31711951_31712450	chr1_19811279_19812663		ALX3-SOX4	ALX4-CCDC160
			ATP5G3	ARL5B		chr1_31712542_31712975	chr1_19903933_19904176		ALX3-MLLT11	CTCF-PRRX2
			ATP5J	ARL6		chr1_31769464_31770076	chr1_19922835_19924149		PRRX2-PRRX1	FOXC2-ALX1
			ATP5L	ARL6IP4		chr1_31846069_31846792	chr1_19966940_19967582		ALX1-MFAP2	TCF12-ALX4
			ATP5O	ARL6IP5		chr1_31867601_31867952	chr1_19970469_19971965		ALX4-RNF175	ALX4-FOXC1
			ATP6AP1	ARL6IP6		chr1_31869794_31870010	chr1_19980023_19980701		NR2F1-PKNOX2	TCF4-CRABP1
			ATP6V0A2	ARMC10		chr1_31886311_31886686	chr1_19986170_19986644		TEAD3-COL26A1	ALX3-NKD1
			ATP6V0C	ARMC2		chr1_31895635_31895835	chr1_19991221_19991859		ERG-COL26A1	ALX1-BMP5
			ATP6V0E2	ARMC5		chr1_32029841_32030074	chr1_20002880_20003253		ALX4-PDZD4	PRRX1-CAPN6
			ATP6V1A	ARMC6		chr1_32110204_32110990	chr1_20030795_20031376		ALX4-GPC4	ALX4-EFNB3
			ATP6V1B2	ARMC7		chr1_32159877_32160077	chr1_20088805_20089017		NR2F2-COL26A1	TFAP2B-MSMP
			ATP6V1C1	ARMC9		chr1_32169430_32169858	chr1_20244549_20244859		TFAP2B-COL1A2	TCF3-CRABP2
			ATP6V1E2	ARMCX1		chr1_32180191_32180391	chr1_20245289_20245708		TFAP2B-TGFBI	ALX1-ST6GALNAC3
			ATP6V1F	ARMCX2		chr1_32180751_32181120	chr1_20478603_20479315		TCF3-CACNA1G	PRRX2-MEX3A
			ATP6V1G1	ARMCX3		chr1_32181204_32181516	chr1_20512294_20513291		ALX3-OLFML2B	ALX1-EFS
			ATP6V1G2	ARMCX4		chr1_32253882_32254471	chr1_20769378_20770092		SOX11-SPSB4	ALX4-CDK15
			ATP7B	ARMCX6		chr1_32254813_32255137	chr1_20776421_20776556		ALX4-SEMA6B	MYCN-COL2A1
			ATP8A1	ARNT2		chr1_32281556_32281804	chr1_20799657_20800175		TCF3-PAX3	ERG-CRABP2
			ATP8B2	ARNTL		chr1_32403298_32403676	chr1_20802817_20803299		TFAP2B-HEY1	ALX3-COL3A1
			ATP8B3	ARPC1A		chr1_32403760_32404374	chr1_20810306_20810952		ALX4-SBK1	TFAP2A-PTH1R
			ATP9A	ARPC1B		chr1_32409964_32410623	chr1_20811931_20812995		TFAP2B-H2AFY2	MYCN-GPC3
			ATPAF1	ARPC2		chr1_32429748_32430001	chr1_20813031_20813693		ALX4-FOXC2	TCF4-ALX4
			ATRIP	ARPC5		chr1_32478756_32479586	chr1_20820196_20821032		TFAP2B-MLLT11	ALX4-VASH2
			ATRNL1	ARPC5L		chr1_32528024_32528476	chr1_20901789_20902093		MYCN-RPSAP58	ERG-SOX11
			ATXN10	ARPP19		chr1_32529064_32529273	chr1_20938716_20938916		ALX4-TMEM59L	ALX4-HAS2
			ATXN7L1	ARR3		chr1_32538159_32539256	chr1_20960991_20961313		ALX1-MOXD1	TFAP2B-FNDC5
			ATXN7L2	ARRB1		chr1_32573457_32573843	chr1_20977469_20977669		ALX3-HNRNPUL2	PRRX1-PKNOX2
			ATXN7L3	ARRB2		chr1_32573986_32574239	chr1_20987638_20988527		TFAP2B-DACT3	TCF3-SPSB4
			ATXN7L3B	ARRDC1		chr1_32645089_32645826	chr1_21022752_21023849		TCF12-ALX4	TFAP2A-RCOR2
			AUNIP	ARRDC2		chr1_32665926_32666611	chr1_21036800_21037661		ALX1-PCDH18	TFAP2A-STRA6
			AUP1	ARRDC3		chr1_32671090_32671296	chr1_21043938_21044862		ALX3-MAGEF1	ALX1-CPXM1
			AURKB	ARRDC4		chr1_32687686_32688344	chr1_21058178_21059845		ALX4-ASIC1	PAX3-BMP5
			AUTS2	ARSB		chr1_32705766_32706217	chr1_21502207_21502881		ALX3-CD248	ALX1-AMOT
			AVEN	ARSD		chr1_32708145_32708345	chr1_21503005_21503857		ALX1-MAGEF1	PRRX1-LUM
			AVIL	ARSE		chr1_32713836_32714175	chr1_21521631_21522010		ALX4-PJA1	ALX4-MAB21L1
			AVPR1A	ARSG		chr1_32757373_32757872	chr1_21558482_21558821		PRRX2-DPYSL5	TFAP2B-FOXC2
			AXIN2	ARSI		chr1_32792436_32792779	chr1_21588288_21589296		ALX4-RUNX1T1	ALX3-ALX3
			AXL	ARSJ		chr1_32801671_32802015	chr1_21629128_21630311		ALX1-L1TD1	ALX4-MSMP
			B2M	ART5		chr1_32816730_32817430	chr1_21766204_21766976		ALX4-SEMA5A	ALX4-GLI3
			B3GAT2	ARTN		chr1_32846816_32847016	chr1_21835180_21836378		MYCN-TRIM71	ALX4-MEGF10
			B3GAT3	ARVCF		chr1_32859641_32860757	chr1_21861324_21861646		TFAP2B-NID1	CTCF-SPSB4
			B3GNT4	AS3MT		chr1_32930303_32930779	chr1_21866479_21866677		CTCF-CRABP2	SOX11-LAMA1
			B3GNT5	ASAH1		chr1_32965952_32966658	chr1_21895009_21895263		PRRX2-MSI1	SOX11-CNTFR
			B3GNT6	ASAH2B		chr1_33005386_33005621	chr1_21896645_21896986		ALX3-NID2	MYCN-CRABP2
			B3GNT7	ASAP1		chr1_33115847_33116325	chr1_21913524_21913717		ALX3-FREM1	TFAP2B-COL13A1
			B3GNT8	ASAP2		chr1_33116409_33117198	chr1_21948884_21949204		ERG-STRA6	ALX1-GLI3
			B3GNTL1	ASAP3		chr1_33190708_33191089	chr1_21974458_21974726		MYCN-MYCN	SOX11-FARP1
			B4GALNT3	ASB1		chr1_33219298_33219691	chr1_21977877_21978088		PRRX2-NGF	TCF3-GPC3
			B4GALNT4	ASB16		chr1_33220117_33220409	chr1_21978176_21978721		ALX4-FLRT1	ALX4-EDNRA
			B4GALT2	ASB6		chr1_33282845_33283984	chr1_21995584_21996009		ALX4-BCL2L12	ALX4-EYA4
			B4GALT5	ASB8		chr1_33336161_33336440	chr1_22109029_22110379		MYCN-POU3F3	PRRX2-MLLT11
			B4GALT6	ASCC3		chr1_33338165_33338561	chr1_22140811_22141307		TCF12-PRRX2	PRRX2-SOX4
			B4GALT7	ASCL1		chr1_33391082_33391308	chr1_22142268_22142742		POU3F3-RCOR2	ALX1-CDK15
			B9D2	ASCL5		chr1_33429416_33429770	chr1_22199794_22199994		TCF3-BMP7	SOX11-RCOR2
			BAALC	ASF1A		chr1_33430317_33430729	chr1_22220752_22221426		NR2F1-NGFR	ALX1-FBN3
			BABAM1	ASF1B		chr1_33438321_33439079	chr1_22226515_22226946		ERG-ALX4	TFAP2B-MDK
			BACE1	ASGR1		chr1_33546461_33547020	chr1_22228971_22229452		TFAP2A-SEMA6B	SHOX2-SIX1
			BAD	ASH1L		chr1_33626811_33627203	chr1_22232758_22233046		MYCN-EPHB3	TFAP2B-ZIM2
			BAG3	ASH2L		chr1_33629150_33630106	chr1_22236371_22236912		TFAP2A-GPC3	ALX3-COLEC12
			BAHD1	ASIC1		chr1_33642014_33642325	chr1_22237498_22238392		ALX1-ZBTB16	ALX1-CBX5
			BAIAP2	ASIP		chr1_33646263_33646824	chr1_22247005_22247395		PRRX2-EPHB3	TCF4-BMP7
			BAIAP2L1	ASNA1		chr1_33647081_33647358	chr1_22248014_22248420		ALX3-HEY1	ALX4-CD248
			BAIAP2L2	ASNS		chr1_33647576_33647920	chr1_22248685_22248885		NR2F6-COL26A1	PRRX2-NKD1
			BAK1	ASPDH		chr1_33700272_33700632	chr1_22249176_22249444		TFAP2B-MDK	PRRX2-NES
			BAMBI	ASPH		chr1_33771921_33772121	chr1_22262639_22263154		TCF12-SPSB4	ALX1-ITGA9
			BANF1	ASPHD2		chr1_33804402_33804692	chr1_22263200_22264488		ALX1-ZBTB12	PITX2-SIX1
			BATF2	ASPM		chr1_33807823_33808256	chr1_22279542_22279828		ALX4-EDNRA	ALX4-TRIM71
			BAX	ASPN		chr1_33829250_33829955	chr1_22290433_22290836		ALX4-TEAD2	MYCN-ALX4
			BAZ1B	ASPSCR1		chr1_33848178_33848777	chr1_22351380_22352514		ALX4-TGFBI	TFAP2A-PEG3
			BBC3	ASRGL1		chr1_33936009_33936328	chr1_22378913_22380239		POU3F3-PIANP	SOX11-KCTD12
			BBIP1	ASTN1		chr1_33937851_33938486	chr1_22432125_22432465		TCF4-COL26A1	TFAP2B-IGF2BP1
			BBS10	ASTN2		chr1_35318327_35318614	chr1_22463471_22463855		TCF3-TMEM119	SHOX2-IGDCC3
			BBS2	ASXL3		chr1_35325267_35325607	chr1_22468383_22470208		ALX4-DCN	TCF4-GPC3
			BBS5	ATAD3A		chr1_35544752_35545393	chr1_22644894_22645590		TFAP2B-PCOLCE	ALX1-PEG10
			BBS7	ATAD3C		chr1_35657657_35658111	chr1_22676512_22677482		ALX1-HEY1	TFAP2B-FXYD6
			BBX	ATAD5		chr1_35658557_35659149	chr1_22778128_22778936		ALX3-PCDH18	PRRX2-STRA6
			BCAM	ATAT1		chr1_35667754_35668017	chr1_22799254_22799452		ERG-PRRX2	TFAP2B-SFRP2
			BCAN	ATCAY		chr1_35676399_35676651	chr1_22834839_22835248		ALX1-FZD2	PITX2-IGDCC3
			BCAP31	ATE1		chr1_35734052_35734792	chr1_22854453_22854651		ALX1-MYCN	ALX4-SFRP2
			BCAR1	ATF1		chr1_35835935_35836230	chr1_22889652_22890176		TCF4-SPSB4	NR2F1-GPC3
			BCAR3	ATF4		chr1_36004889_36005277	chr1_22899145_22899783		TCF3-NGFR	ALX4-RPSAP58
			BCAS4	ATF7		chr1_36040685_36040946	chr1_22906108_22906670		TFAP2B-IRX3	MYCN-BMP7
			BCAT1	ATG10		chr1_36064554_36064838	chr1_22992299_22992676		MYCN-PIANP	SOX11-NGFR
			BCAT2	ATG12		chr1_36070736_36071835	chr1_22999475_23000900		ALX4-MAZ	ALX4-ITGA9
			BCDIN3D	ATG13		chr1_36106859_36107520	chr1_23011827_23012565		ALX4-COL3A1	ALX3-RCOR2
			BCHE	ATG14		chr1_36192412_36192715	chr1_23036798_23037979		TFAP2A-ZNF423	ALX3-PAX7
			BCKDK	ATG16L2		chr1_36234893_36235879	chr1_23038169_23038406		TFAP2B-LMX1B	PRRX2-GPC4
			BCL11A	ATG2A		chr1_36396306_36396980	chr1_23055271_23055616		TCF4-IGDCC3	ALX1-F2RL2
			BCL11B	ATG2B		chr1_36397179_36397379	chr1_23101888_23102331		ALX3-LUZP6	PRRX2-PCDH18
			BCL2L12	ATG4B		chr1_36549498_36549866	chr1_23105311_23105662		ALX1-MEX3A	PITX2-PEG3
			BCL2L13	ATG5		chr1_36554362_36554597	chr1_23120956_23121494		TCF4-EMILIN3	TFAP2B-H2AFY2
			BCL2L14	ATG7		chr1_36561834_36562165	chr1_23141296_23141548		ALX1-NES	MYCN-MSI1
			BCL6	ATIC		chr1_36580633_36581229	chr1_23152111_23152596		ALX4-NCALD	NR2F1-MSI1
			BCL7A	ATL1		chr1_36590758_36590966	chr1_23153076_23153942		PRRX2-SDK2	ALX4-ATP5EP2
			BCL7B	ATL2		chr1_36599331_36600658	chr1_23202457_23203671		TWIST1-SOX11	MYCN-COL26A1
			BCL9	ATOH8		chr1_36616225_36616739	chr1_23215781_23215981		ALX4-MEGF10	TFAP2B-COLEC12
			BCL9L	ATOX1		chr1_36622468_36622773	chr1_23256749_23257185		ALX4-KHSRP	ALX1-SHOX2
			BCOR	ATP10A		chr1_36626505_36626957	chr1_23290683_23291046		TFAP2B-ABHD16B	TCF12-CAPN6
			BCORL1	ATP10D		chr1_36653434_36654117	chr1_23345658_23346878		TCF3-IGDCC3	PRRX1-CACNA1G
			BCS1L	ATP11A		chr1_36669238_36669507	chr1_23425323_23425600		ALX4-CECR2	NR2F1-ALX1
			BDH2	ATP11B		chr1_36772344_36772824	chr1_23503863_23504677		PRRX1-EMILIN3	ALX3-ZNF423
			BDKRB2	ATP11C		chr1_36786651_36787293	chr1_23520713_23521231		TFAP2A-SDK2	TCF12-CRABP2
			BDNF	ATP13A1		chr1_36817324_36817634	chr1_23670170_23671453		ALX4-HIF1AN	TFAP2A-GLI2
			BEAN1	ATP13A2		chr1_36827783_36828030	chr1_23697632_23697931		TFAP2A-IGF2BP1	ALX1-FOXC1
			BECN1	ATP13A3		chr1_36839502_36839783	chr1_23714130_23714381		PRRX2-OLFML2B	PRRX1-IGDCC3
			BEND3	ATP1A1		chr1_36866526_36866943	chr1_23719737_23719937		ALX4-PTN	TFAP2B-MLLT11
			BEND5	ATP1A2		chr1_36867036_36867262	chr1_23721188_23722123		SIX1-COL2A1	SOX11-BMP5
			BET1L	ATP1A3		chr1_36905693_36906084	chr1_23735240_23735627		ALX4-FOXC1	TFAP2A-LIN28A
			BEX2	ATP1B1		chr1_37041790_37041990	chr1_23744149_23744438		POU3F3-CRABP1	TCF3-CAPN6
			BEX4	ATP1B2		chr1_37169424_37169655	chr1_23745537_23745953		TFAP2B-TUBB	NR2F1-SPSB4
			BEX5	ATP1B3		chr1_37828642_37828871	chr1_23749981_23751553		ALX4-ANP32E	ALX1-BMPR1B
			BGLAP	ATP2A1		chr1_37939880_37940262	chr1_23763114_23763345		MYCN-MDFI	PRRX1-MDFI
			BGN	ATP2A2		chr1_37979970_37980806	chr1_23809849_23811436		NR2F1-SOX11	ALX4-CXCL12
			BHLHA15	ATP2A3		chr1_38022308_38022682	chr1_23857038_23858240		MYCN-DPYSL5	TFAP2B-MXRA5
			BHLHB9	ATP2B1		chr1_38100366_38100663	chr1_23866194_23866759		ALX4-PRELP	ERG-GPC3
			BICC1	ATP2B2		chr1_38101564_38101842	chr1_23871177_23871916		MYCN-CAPN6	ALX1-HAS2
			BIN1	ATP2B4		chr1_38126413_38126716	chr1_23880431_23880727		TFAP2B-NYNRIN	ALX3-SYT14
			BIRC2	ATP2C2		chr1_38129119_38129605	chr1_23880872_23881854		ALX3-ZBTB12	ALX1-KBTBD11
			BIRC5	ATP5A1		chr1_38156061_38156456	chr1_23885711_23886258		ALX4-PAFAH1B3	ALX1-MSMP
			BIRC6	ATP5B		chr1_38157729_38158305	chr1_23886867_23887144		MYCN-CEMP1	TFAP2B-CPXM1
			BIRC7	ATP5D		chr1_38273735_38274321	chr1_23888553_23889159		ALX4-FNDC5	ALX1-RGMA
			BIVM	ATP5E		chr1_38461468_38462273	chr1_23894270_23895882		SOX11-CAPN6	PRRX2-LUZP6
			BLCAP	ATP5EP2		chr1_38471156_38471549	chr1_23907650_23908182		TFAP2B-IGF2	ALX4-NID1
			BLM	ATP5F1		chr1_38478057_38478565	chr1_23917930_23918373		TFAP2A-EPHB3	ALX1-EDNRA
			BLMH	ATP5G1		chr1_38512423_38513018	chr1_23919025_23919280		SOX11-PAX3	PRRX1-PEG3
			BLOC1S1	ATP5G2		chr1_38712702_38712919	chr1_23921462_23921757		ALX4-APH1A	ALX1-MARCKSL1
			BLOC1S2	ATP5G3		chr1_39283866_39284158	chr1_23939636_23939836		SOX11-IGDCC3	TCF3-ALX4
			BLOC1S3	ATP5J		chr1_39456365_39457264	chr1_23945983_23946520		TFAP2B-VANGL2	PRRX1-KANK4
			BLOC1S5	ATP5L		chr1_39457419_39457617	chr1_23961433_23961760		TFAP2B-PDGFRB	ALX1-SALL4
			BLVRB	ATP5O		chr1_39491780_39492599	chr1_23963880_23964504		ALX4-IGF2BP1	ALX1-CCDC160
			BMF	ATP6AP1		chr1_39546619_39547462	chr1_23970730_23970985		CTCF-COL26A1	SOX11-LEF1
			BMI1	ATP6AP2		chr1_39555921_39556211	chr1_24018024_24018869		TFAP2A-CEMP1	TFAP2B-ATP5EP2
			BMP1	ATP6V0A2		chr1_39636416_39636722	chr1_24044982_24045365		ALX1-TMSB15A	TFAP2A-NES
			BMP2	ATP6V0C		chr1_39733935_39734136	chr1_24069472_24070653		TFAP2A-TRIM71	PAX3-PKNOX2
			BMP2K	ATP6V0E2		chr1_39737941_39738240	chr1_24077787_24078136		PRRX2-COLEC12	ALX1-CD248
			BMP4	ATP6V1A		chr1_39874181_39874860	chr1_24098620_24098973		TCF4-COL2A1	TFAP2A-IGF2
			BMP5	ATP6V1B1		chr1_39875212_39875573	chr1_24104372_24105319		TWIST1-COL26A1	TFAP2A-ZNF423
			BMP7	ATP6V1B2		chr1_40098512_40099037	chr1_24117288_24118011		POU3F3-DPYSL5	ALX1-NID2
			BMPR1A	ATP6V1C1		chr1_40102936_40103291	chr1_24118032_24118469		ALX3-MSMP	ALX3-SBK1
			BMPR1B	ATP6V1C2		chr1_40103518_40103730	chr1_24126409_24127779		PRRX2-RCOR2	TFAP2B-CD248
			BMPR2	ATP6V1E2		chr1_40111826_40112691	chr1_24136245_24136500		ALX3-L1TD1	PRRX2-CYP27C1
			BMS1	ATP6V1F		chr1_40137587_40137802	chr1_24151361_24152176		POU3F1-STRA6	ALX3-STRA6
			BNC1	ATP6V1G1		chr1_40156963_40157320	chr1_24164723_24165344		NR2F1-PAX3	PRRX2-COL3A1
			BNIP2	ATP6V1G2		chr1_40204363_40204829	chr1_24243284_24243725		ALX3-FZD2	TCF12-BMP7
			BNIP3L	ATP6V1H		chr1_40254375_40254637	chr1_24285428_24286732		NR2F2-CRABP2	PRRX1-CNTFR
			BOC	ATP7B		chr1_40348952_40349369	chr1_24306317_24307547		TFAP2B-CCDC8	TFAP2B-ROR2
			BOD1	ATP8A1		chr1_40367547_40367846	chr1_24345326_24345616		SHOX2-ALX4	NR2F1-COL2A1
			BOLA2B	ATP8A2		chr1_40420573_40420941	chr1_24397291_24397864		ALX4-RPLP1	ALX4-PDGFRB
			BORA	ATP8B1		chr1_40562785_40563208	chr1_24513502_24513802		TFAP2B-EDN3	PRRX2-RCOR2
			BPHL	ATP8B2		chr1_40723341_40724050	chr1_24515148_24515632		TEAD3-GPC3	ALX4-EMX2
			BRCC3	ATP9A		chr1_40780760_40781281	chr1_24525736_24526093		TFAP2B-SNX32	SIX1-SIX1
			BRD2	ATPAF1		chr1_40839102_40839525	chr1_24710085_24710473		SOX11-RPSAP58	TFAP2B-LUZP6
			BRD3	ATPIF1		chr1_40839787_40840271	chr1_24710536_24710811		ALX3-LAMA1	TCF4-SOX11
			BRD4	ATRIP		chr1_40915516_40916050	chr1_24741915_24742412		ALX1-LMX1B	TCF4-SPSB4
			BRD8	ATRNL1		chr1_40942817_40943325	chr1_24762321_24762773		NR2F2-IGDCC3	ALX4-DCHS1
			BRD9	ATXN10		chr1_40997074_40997533	chr1_24828750_24829662		ALX4-PIANP	TCF12-SOX11
			BRF1	ATXN7		chr1_41129067_41129332	chr1_24882022_24882308		TFAP2B-SIX1	SOX11-HUNK
			BRF2	ATXN7L1		chr1_41131087_41131616	chr1_25014458_25014991		TCF12-COL2A1	ALX3-SOX4
			BRI3	ATXN7L2		chr1_41157061_41158065	chr1_25020774_25021350		ERG-SPSB4	PITX2-PRRX1
			BRI3BP	ATXN7L3		chr1_41174458_41175152	chr1_25056941_25057712		ALX1-L1CAM	SOX11-STRA6
			BRINP2	ATXN7L3B		chr1_41368179_41368379	chr1_25174314_25175298		ALX4-NR2F1	TFAP2B-EFNB3
			BRIP1	AUNIP		chr1_41445149_41445963	chr1_25224631_25224927		PAX3-PKNOX2	PRRX2-LMX1B
			BRIX1	AURKA		chr1_41837469_41838254	chr1_25239511_25239858		ALX1-CYP26A1	TFAP2A-LMX1B
			BRK1	AURKAIP1		chr1_41864791_41865099	chr1_25240675_25241297		PRRX2-HAS2	ALX3-CYP27C1
			BRMS1	AURKB		chr1_41913980_41914188	chr1_25247978_25248287		PRRX2-NGFR	SOX11-MDFI
			BRMS1L	AUTS2		chr1_42367909_42368236	chr1_25256222_25256609		PRRX2-COL1A2	PRRX1-TMEM119
			BRPF1	AVEN		chr1_43123671_43124355	chr1_25343820_25345327		TFAP2B-NKAIN1	ALX1-PAMR1
			BRPF3	AVIL		chr1_43147705_43148166	chr1_25364298_25364500		ALX1-PCOLCE	ALX4-BANF1
			BRSK1	AVL9		chr1_43243666_43243866	chr1_25427946_25428273		ALX1-FARP1	PRRX2-SYT14
			BSDC1	AVPR1A		chr1_43311950_43312401	chr1_25433074_25434068		TFAP2B-DPF1	ALX1-CRMP1
			BSN	AXIN1		chr1_43401967_43402531	chr1_25461874_25462197		TFAP2B-PJA1	SOX11-TCF7L1
			BTAF1	AXIN2		chr1_43415222_43415426	chr1_25493765_25494659		NR2F1-CNTFR	ALX1-SFRP2
			BTBD1	AXL		chr1_43423737_43424067	chr1_25513683_25513883		ALX3-NRXN2	PRRX2-RUNX1T1
			BTBD11	AZIN1		chr1_43424275_43424949	chr1_25558662_25559424		ALX4-H2AFY2	TFAP2B-TCF7L1
			BTBD17	B2M		chr1_43613229_43613681	chr1_25559592_25559922		TWIST1-TFAP2B	PRRX2-ITM2A
			BTBD18	B3GALNT1		chr1_43814597_43815027	chr1_25573256_25574582		ALX4-SLC6A11	ALX3-MLLT11
			BTBD19	B3GALT1		chr1_43815151_43815382	chr1_25583170_25583476		ALX4-RBM4B	ALX1-ZIM2
			BTBD2	B3GALT2		chr1_43824040_43824833	chr1_25594251_25594679		NR2F1-GPC3	SHOX2-MDFI
			BTBD3	B3GAT1		chr1_43833412_43834184	chr1_25695797_25696091		ALX1-OLFML1	SHOX2-KANK4
			BTBD6	B3GAT2		chr1_43855144_43855869	chr1_25756411_25758086		ALX1-LIN28A	SOX11-SERTAD4
			BTF3	B3GAT3		chr1_43901512_43901877	chr1_25877203_25877578		ERG-CRABP2	PAX3-CRABP1
			BTF3L4	B3GNT4		chr1_43931436_43931674	chr1_25899299_25899530		ALX4-C1orf54	PITX2-CACNA1G
			BTG2	B3GNT5		chr1_44011473_44011723	chr1_25900136_25900391		SOX11-TFAP2B	PAX3-TMEM132C
			BTN2A1	B3GNT7		chr1_44024111_44024435	chr1_25900500_25900854		TFAP2A-GLI2	TFAP2B-KCNQ2
			BTN2A2	B3GNT8		chr1_44030406_44030812	chr1_25912646_25912989		TCF7L1-COL26A1	ALX3-LAMA1
			BTN3A1	B3GNT9		chr1_44037812_44038118	chr1_25934983_25935428		ALX1-GLIS2	SOX11-IL17RD
			BTN3A2	B3GNTL1		chr1_44172908_44173573	chr1_25942494_25943654		MYCN-MSMP	SOX11-MLLT11
			BTN3A3	B4GALNT3		chr1_44185720_44185966	chr1_25958363_25958647		PRRX1-IGDCC3	ALX3-KCTD12
			BTRC	B4GALNT4		chr1_44379610_44380057	chr1_25992730_25993550		ALX4-SPRY4	ALX3-LIN28A
			BUB1	B4GALT1		chr1_44435401_44435762	chr1_26027216_26027464		ALX3-FBLN1	PRRX2-FLRT3
			BUB1B	B4GALT2		chr1_44440399_44440734	chr1_26069776_26070475		SHOX2-EMILIN3	TFAP2B-SEMA6B
			BUD13	B4GALT5		chr1_44678983_44679354	chr1_26070621_26070856		ALX4-GSK3A	SOX11-SBK1
			BUD31	B4GALT6		chr1_45139714_45140487	chr1_26098182_26098644		TFAP2B-LDB1	SOX11-PEG3
			BVES	B4GALT7		chr1_45180718_45180918	chr1_26099829_26100430		NR2F2-COL2A1	TFAP2B-HUNK
			BYSL	B9D2		chr1_45196493_45196687	chr1_26106976_26107289		MYCN-GLIS2	PRRX2-LAMA1
			BZW2	BAALC		chr1_45196763_45197164	chr1_26111186_26111708		SOX11-CRABP2	TFAP2A-RPSAP58
			C10orf105	BABAM1		chr1_45205212_45205612	chr1_26117411_26118400		RXRA-COL26A1	FOXC2-GPC3
			C10orf111	BACE1		chr1_45240826_45241592	chr1_26185365_26186392		ALX4-KHDRBS1	ALX1-HNRNPUL2
			C10orf25	BACH2		chr1_45272994_45273234	chr1_26201480_26202852		TFAP2B-ZNF771	PRRX2-GAS1
			C10orf35	BAD		chr1_45273969_45274283	chr1_26216028_26217438		PRRX1-BMP7	ALX1-IGF2BP1
			C10orf55	BAG3		chr1_45301646_45301864	chr1_26218974_26219261		TFAP2A-GLIS2	ALX4-PITX2
			C10orf88	BAHD1		chr1_45308593_45309273	chr1_26221882_26222478		MYCN-CD248	ALX1-ITGA11
			C11orf1	BAIAP2		chr1_45411725_45411925	chr1_26231880_26233229		TCF3-CRABP1	ALX4-ALX3
			C11orf24	BAIAP2L1		chr1_45476919_45477182	chr1_26240638_26240847		MYCN-HNRNPUL2	PRRX2-ZFHX4
			C11orf49	BAIAP2L2		chr1_45477629_45477967	chr1_26248967_26249925		POU3F3-MDFI	TFAP2B-KBTBD11
			C11orf54	BAK1		chr1_45671333_45671688	chr1_26279503_26279889		MYCN-KANK4	ALX1-NID1
			C11orf57	BAMBI		chr1_45671721_45672360	chr1_26281143_26281477		TWIST1-BMP7	ALX1-TRIM71
			C11orf58	BANF1		chr1_45769153_45769872	chr1_26313777_26314077		ALX4-PRMT1	TFAP2B-FLRT3
			C11orf68	BANP		chr1_45805456_45806263	chr1_26324092_26325215		ALX4-NCAM1	ALX3-RUNX1T1
			C11orf74	BARX1		chr1_45956492_45957247	chr1_26330961_26331161		POU3F3-GPC3	PRRX2-COL1A2
			C11orf80	BATF2		chr1_45987220_45987872	chr1_26336663_26336863		ALX4-RASL12	TFAP2B-CYYR1
			C11orf84	BAX		chr1_46016262_46016885	chr1_26348014_26348781		POU3F3-GLIS2	ALX4-VANGL2
			C11orf96	BAZ1B		chr1_46035756_46035979	chr1_26354988_26355313		ALX1-GANAB	TCF3-PAX3
			C12orf57	BAZ2B		chr1_46048968_46049397	chr1_26361489_26362812		ALX3-FARP1	ALX4-PAMR1
			C12orf60	BBC3		chr1_46049481_46049851	chr1_26372163_26373269		ALX4-CTDSPL	TFAP2B-DCHS1
			C12orf65	BBIP1		chr1_46050062_46050558	chr1_26380500_26380745		POU3F3-RNF165	ALX3-TWIST1
			C12orf66	BBS10		chr1_46152075_46152515	chr1_26421162_26421754		TCF3-GPC3	SOX11-CYYR1
			C12orf73	BBS2		chr1_46152669_46153090	chr1_26431306_26431854		ALX4-FREM2	TCF3-COL26A1
			C14orf119	BBS5		chr1_46153666_46153938	chr1_26437219_26439048		RARB-ALX4	ALX4-PTX3
			C14orf132	BBS7		chr1_46215923_46216704	chr1_26487681_26487918		POU3F3-TMEM132C	ALX4-PJA1
			C14orf166	BBX		chr1_46268439_46268726	chr1_26488176_26488600		NR2F6-IGDCC3	NR2F1-SIX1
			C14orf178	BCAM		chr1_46268979_46269457	chr1_26516842_26517289		NR2F1-EPHB3	TCF3-CNTFR
			C14orf2	BCAN		chr1_46598202_46599166	chr1_26527403_26527943		PRRX2-COL24A1	ALX3-HUNK
			C14orf37	BCAP31		chr1_46663906_46664288	chr1_26546552_26547074		MYCN-LIN28A	ALX1-FXYD6
			C14orf93	BCAR1		chr1_46668866_46669066	chr1_26551592_26552254		ALX4-FBN3	SOX11-PTN
			C15orf39	BCAR3		chr1_46712914_46713572	chr1_26560135_26561275		POU3F1-COL2A1	ALX4-NNAT
			C15orf40	BCAS2		chr1_46768304_46768542	chr1_26602138_26602579		ALX4-EFNB3	SHOX2-CAPN6
			C15orf48	BCAS4		chr1_46768763_46769469	chr1_26606093_26607031		ALX4-GNG8	SIX1-PRRX2
			C15orf59	BCAT1		chr1_46859801_46860086	chr1_26608452_26608795		TFAP2B-IL17RD	TCF12-GPC3
			C15orf61	BCAT2		chr1_47133655_47133913	chr1_26611681_26611892		TCF12-COL26A1	PITX2-TFAP2B
			C16orf45	BCDIN3D		chr1_47133917_47134370	chr1_26616762_26617876		TFAP2A-FXYD6	PITX2-CNTFR
			C16orf58	BCHE		chr1_47184442_47185150	chr1_26632771_26633611		ERG-CACNA1G	ALX1-IGF2
			C16orf59	BCKDHA		chr1_47779590_47780235	chr1_26647873_26648690		ALX4-DPF1	CTCF-COL26A1
			C16orf71	BCKDK		chr1_47854450_47854803	chr1_26662614_26663456		TFAP2B-MRC2	PRRX1-SIX1
			C16orf72	BCL10		chr1_47974016_47975059	chr1_26677195_26677799		TFAP2A-NELL2	ALX1-PJA1
			C16orf74	BCL11A		chr1_47998637_47999457	chr1_26678115_26678575		PRRX2-RNF165	PITX2-TMEM119
			C16orf86	BCL11B		chr1_48043587_48044840	chr1_26686490_26687084		ALX4-HUNK	CTCF-BMP7
			C16orf87	BCL2L1		chr1_48109443_48109641	chr1_26690273_26690643		TFAP2A-COLEC12	ALX1-PTN
			C16orf91	BCL2L12		chr1_48117401_48117719	chr1_26718069_26718289		ALX3-GLIS2	MYCN-CACNA1G
			C16orf95	BCL2L13		chr1_48152980_48153181	chr1_26735797_26736348		TFAP2B-KIF26B	ALX1-PCDHB2
			C17orf100	BCL2L14		chr1_48154367_48154849	chr1_26736450_26736913		ALX3-OLFML1	TFAP2A-CRMP1
			C17orf49	BCL2L2		chr1_48191461_48192236	chr1_26737040_26737488		TCF3-EMILIN3	SOX11-SOX4
			C17orf53	BCL6		chr1_48217629_48217899	chr1_26737588_26738550		TCF4-CNTFR	MYCN-IGDCC3
			C17orf58	BCL7A		chr1_48341927_48342347	chr1_26743544_26743898		MYCN-CPXM1	ERG-COL2A1
			C17orf62	BCL7B		chr1_48463250_48463542	chr1_26745419_26745802		ALX4-NRM	PAX3-TMEM119
			C17orf67	BCL9		chr1_49154106_49154353	chr1_26797957_26799827		ALX4-SDC1	ALX4-SHOX2
			C17orf75	BCL9L		chr1_49201363_49201610	chr1_26826609_26828203		ALX4-RPL28	TFAP2B-ALX3
			C17orf80	BCLAF1		chr1_49242200_49242842	chr1_26855790_26856933		NR2F2-KANK4	SOX11-RUNX1T1
			C17orf82	BCOR		chr1_51443394_51443594	chr1_26866285_26866560		ALX4-CRABP1	PRRX2-ZNF423
			C18orf54	BCORL1		chr1_51443621_51443889	chr1_26868128_26868662		PAX3-OLFML1	PAX3-COL26A1
			C18orf8	BCS1L		chr1_51887773_51887973	chr1_26924160_26924374		TFAP2B-HNRNPH3	ALX1-VANGL2
			C19orf12	BDH1		chr1_52344264_52344816	chr1_26946616_26948188		ALX3-L1CAM	SOX11-ST6GALNAC3
			C19orf24	BDH2		chr1_52456098_52456536	chr1_27018726_27019911		MYCN-COL1A2	ALX4-FXYD6
			C19orf25	BDKRB2		chr1_52468028_52468293	chr1_27021839_27022725		TFAP2B-RBM4B	SHOX2-SERTAD4
			C19orf35	BDNF		chr1_52499095_52499682	chr1_27024572_27024876		TFAP2B-RGMA	ALX4-MAGEF1
			C19orf38	BEAN1		chr1_52520727_52521220	chr1_27032086_27032679		ALX4-ADAMTS19	TFAP2A-FOXC1
			C19orf48	BECN1		chr1_52521739_52522088	chr1_27049665_27050466		TFAP2B-OLFML1	ALX1-CXCL12
			C19orf54	BEND3		chr1_52607391_52608568	chr1_27070520_27070925		ALX4-LOXL1	ALX1-RPSAP58
			C19orf60	BEND5		chr1_52632717_52633005	chr1_27113179_27113676		PAX3-TMEM132C	ALX4-HNRNPUL2
			C19orf71	BEND6		chr1_52831687_52832277	chr1_27114029_27115002		POU3F3-MEX3A	ALX4-COL13A1
			C19orf73	BEND7		chr1_52869609_52870444	chr1_27136548_27136797		SOX11-CRABP1	SHOX2-SPSB4
			C19orf81	BET1		chr1_53018378_53019634	chr1_27165193_27165673		PRRX2-CAPN6	PRRX2-FOXC2
			C1GALT1	BET1L		chr1_53055878_53056369	chr1_27179588_27179916		SOX11-LUM	ALX1-LRRC4B
			C1orf105	BEX1		chr1_53060810_53061011	chr1_27191099_27192174		ALX1-CD248	SHOX2-MSI1
			C1orf109	BEX2		chr1_53094941_53095282	chr1_27204308_27204715		POU3F3-TRIM71	TFAP2B-LAMA1
			C1orf115	BEX4		chr1_53130807_53131094	chr1_27216140_27217172		TFAP2B-FOXC1	TCF3-BMP7
			C1orf123	BGN		chr1_53151945_53152160	chr1_27226390_27227158		TFAP2B-ZBTB16	ALX3-TMSB15A
			C1orf131	BHLHB9		chr1_53163674_53164194	chr1_27247882_27248647		TFAP2B-TMSB15A	PAX3-LUM
			C1orf162	BICC1		chr1_53168619_53169175	chr1_27286388_27286799		NR2F1-DPYSL5	TFAP2B-COL1A2
			C1orf198	BICD2		chr1_53191908_53192481	chr1_27286937_27287212		TCF3-PKNOX2	CTCF-COL2A1
			C1orf228	BID		chr1_53308215_53308968	chr1_27293268_27293772		TWIST1-SIX1	TFAP2A-NKD1
			C1orf35	BIN1		chr1_53421129_53421398	chr1_27319721_27320998		SOX11-MSI1	ALX1-ATP5EP2
			C1orf50	BIRC2		chr1_53480432_53480697	chr1_27324245_27324492		ALX1-NELL2	TCF12-COL2A1
			C1orf52	BIRC5		chr1_53528029_53528618	chr1_27325944_27326246		ALX4-TSPAN18	PRRX1-TMEM132C
			C1orf54	BIRC6		chr1_53662281_53662703	chr1_27328040_27328853		TCF4-SOX11	TFAP2B-TFAP2A
			C1orf56	BIVM		chr1_53663856_53664150	chr1_27331236_27331465		ALX4-TOMM20	TCF4-LUM
			C1QBP	BLCAP		chr1_53685894_53686539	chr1_27339007_27339782		MYCN-ZNF423	ALX1-MAGEF1
			C1QL1	BLM		chr1_53704054_53704656	chr1_27366502_27367125		ALX1-MSMP	PRRX2-HUNK
			C1QL3	BLMH		chr1_53791791_53792183	chr1_27371131_27371389		MYCN-SDK2	MYCN-CAPN6
			C1QL4	BLOC1S1		chr1_53793689_53794116	chr1_27438568_27439130		ALX4-VAMP2	PAX7-ALX1
			C1QTNF2	BLOC1S2		chr1_53951235_53951445	chr1_27470684_27471008		ALX4-DYNLL2	ALX1-MPPED2
			C1QTNF3	BLOC1S3		chr1_53968251_53968858	chr1_27474901_27475859		ALX4-SUFU	FLI1-CRABP1
			C1QTNF4	BLOC1S4		chr1_53992330_53992687	chr1_27524432_27524787		TFAP2B-WASF2	TFAP2B-FZD2
			C1QTNF5	BLOC1S5		chr1_54049166_54049706	chr1_27611201_27611494		TFAP2B-SOX8	PRRX2-DCX
			C1QTNF6	BLVRB		chr1_54121927_54122559	chr1_27625986_27626184		POU3F3-SIX1	PRRX2-MFAP2
			C1QTNF7	BMF		chr1_54204668_54205244	chr1_27633577_27634956		ALX1-POLR2G	ALX3-TSPAN11
			C1R	BMI1		chr1_54448213_54448610	chr1_27644824_27645453		TFAP2B-CHERP	PRRX2-COLEC12
			C20orf194	BMP1		chr1_54467170_54467521	chr1_27648371_27649065		NR2F2-ALX4	MYCN-GLI2
			C20orf196	BMP2		chr1_54512820_54513039	chr1_27659205_27659620		TCF3-MSI1	ALX3-FZD2
			C20orf24	BMP2K		chr1_54518788_54519475	chr1_27668311_27668626		ALX1-MXRA5	SHOX2-LUM
			C20orf27	BMP4		chr1_54601847_54602196	chr1_27683831_27684402		PAX3-KANK4	ALX1-PDGFRB
			C20orf96	BMP5		chr1_54665532_54666012	chr1_27691787_27693239		POU3F3-EFS	TCF3-LUM
			C21orf33	BMP7		chr1_54872014_54872337	chr1_27693320_27693656		SOX11-TMEM132C	ALX4-MARCKSL1
			C21orf58	BMP8B		chr1_54872522_54872756	chr1_27707678_27708151		TFAP2B-ADAMTS19	ALX3-IL17RD
			C21orf59	BMPER		chr1_54879062_54879491	chr1_27718749_27719556		POU3F3-LUM	ALX4-AMOT
			C21orf91	BMPR1A		chr1_54925423_54925672	chr1_27721949_27722234		TFAP2A-GPC2	SHOX2-PEG3
			C2orf15	BMPR1B		chr1_54927683_54927978	chr1_27729601_27729915		PRRX1-PAX3	ALX4-IPO9
			C2orf16	BMPR2		chr1_54930213_54930473	chr1_27743155_27743386		POU3F3-TBX2	ALX3-EFS
			C2orf40	BMS1		chr1_54940376_54940890	chr1_27816143_27817243		POU3F3-HAS2	TFAP2B-TWIST1
			C2orf48	BNC1		chr1_54941626_54941859	chr1_27823227_27823685		TCF3-KANK4	ALX3-LIN28B
			C2orf66	BNIP2		chr1_54946105_54946543	chr1_27830628_27832065		ALX4-PTOV1	ALX3-NGFR
			C2orf68	BNIP3L		chr1_54953808_54954328	chr1_27840153_27840355		TCF4-STRA6	PRRX2-SBK1
			C2orf69	BOC		chr1_54954564_54954764	chr1_27840440_27840980		PRRX1-CNTFR	ALX4-TCF4
			C2orf88	BOD1		chr1_54954967_54955310	chr1_27847209_27847582		RARG-ALX4	ALX4-AHDC1
			C2orf91	BOK		chr1_54965167_54965409	chr1_27852047_27852351		FOXC2-ALX4	ERG-BMP7
			C3orf33	BOLA1		chr1_55007752_55008292	chr1_27853633_27855075		SOX11-TMEM119	ALX4-FNDC5
			C3orf35	BOLA2B		chr1_55137794_55137994	chr1_27855341_27855965		MYCN-GNG8	TFAP2A-TFAP2A
			C3orf52	BORA		chr1_55258354_55258637	chr1_27883360_27884198		POU3F3-SDK2	ALX3-COL24A1
			C3orf62	BPGM		chr1_55352782_55353575	chr1_27887709_27888682		SHOX2-BMP7	ALX1-DACT1
			C3orf70	BPHL		chr1_55400516_55400716	chr1_27898366_27898566		TFAP2B-NRXN2	PITX2-DPYSL5
			C3orf80	BPNT1		chr1_55403429_55403627	chr1_27923914_27924483		NR2F1-CRABP1	SOX11-COL11A1
			C4orf19	BRAT1		chr1_55505090_55505473	chr1_27924496_27925098		TFAP2A-FBN3	SOX11-FOXC1
			C4orf3	BRCA1		chr1_55680928_55681397	chr1_27930394_27930934		MYCN-ZBTB12	TFAP2B-LOXL1
			C4orf32	BRCA2		chr1_56664903_56665103	chr1_27933000_27933208		ALX4-MFAP4	ALX3-MFAP2
			C4orf36	BRCC3		chr1_56786651_56786863	chr1_27933549_27934393		ALX1-SEMA6B	TFAP2B-PJA1
			C4orf46	BRD1		chr1_56844062_56844262	chr1_27941367_27941814		SHOX2-GPC3	RARB-PAX3
			C5orf15	BRD2		chr1_59165536_59166073	chr1_27951237_27951603		PRRX2-GLI2	ALX4-DACT1
			C5orf24	BRD3		chr1_59249471_59250179	chr1_27957238_27957744		ERG-NGFR	TFAP2B-NRXN2
			C5orf30	BRD4		chr1_59281936_59282303	chr1_27960694_27960951		ALX4-TFAP2A	ALX1-ALX3
			C5orf34	BRD8		chr1_59748682_59749355	chr1_27970443_27970773		TFAP2B-MAZ	ALX1-VASH2
			C5orf38	BRD9		chr1_59817677_59817960	chr1_27977326_27977938		CTCF-ALX4	TCF12-CNTFR
			C5orf51	BRF1		chr1_61918785_61919320	chr1_27986284_27986813		TCF4-PAX3	ALX1-PIANP
			C5orf56	BRF2		chr1_62649157_62649523	chr1_27989317_27990009		TCF3-STRA6	ALX4-MPPED2
			C6orf132	BRI3		chr1_62660261_62660643	chr1_27995759_27995973		ALX4-LSM2	PITX2-MEX3A
			C6orf203	BRI3BP		chr1_62703552_62704066	chr1_27998580_27999206		ALX4-LRRC4B	TFAP2B-MEGF10
			C6orf48	BRINP2		chr1_62728956_62729640	chr1_28099313_28100274		ERG-SOX11	TWIST1-TFAP2B
			C6orf62	BRINP3		chr1_62751853_62752238	chr1_28157103_28157932		MYCN-IGF2BP1	TCF12-PAX3
			C7orf25	BRIP1		chr1_62752350_62752831	chr1_28184539_28185210		ALX1-NID2	TFAP2B-CCDC160
			C7orf49	BRIX1		chr1_62753892_62754273	chr1_28198650_28199759		TCF12-CNTFR	ALX4-FGD1
			C7orf50	BRK1		chr1_62773914_62774118	chr1_28240604_28241566		ALX4-LRRTM1	PRRX2-PTH1R
			C7orf73	BRMS1		chr1_62784851_62785100	chr1_28286210_28286913		ALX1-FBLN1	TFAP2B-GLIS2
			C8orf31	BRMS1L		chr1_62857162_62857586	chr1_28414500_28415602		TFAP2B-SF3B4	ALX1-SEPT11
			C8orf44	BROX		chr1_62901704_62902842	chr1_28559180_28559682		NR2F6-KANK4	SOX11-OLFML1
			C8orf48	BRPF1		chr1_63142513_63143112	chr1_28573381_28574093		ALX3-FRZB	ALX1-EMX2
			C8orf58	BRPF3		chr1_63201344_63201882	chr1_28575004_28575311		TFAP2B-CA14	ALX4-ANP32E
			C8orf59	BRSK1		chr1_63476652_63476966	chr1_28585674_28587258		TFAP2B-ZIC2	ALX4-ADAMTS19
			C8orf82	BRWD1		chr1_63788034_63788275	chr1_28613926_28614155		PAX7-NGF	PRRX2-OLFML1
			C9orf152	BSCL2		chr1_63793306_63793515	chr1_28623153_28623757		TFAP2B-NRM	NR2F1-KANK4
			C9orf16	BSDC1		chr1_63907330_63907679	chr1_28655234_28656206		TCF12-BMP7	PITX2-SERTAD4
			C9orf172	BSG		chr1_63988823_63989407	chr1_28686207_28686505		ALX1-LUZP6	MYCN-TMEM132C
			C9orf50	BSN		chr1_64058862_64059902	chr1_28695946_28697130		TFAP2B-PAX7	TFAP2A-PRRX1
			C9orf78	BTAF1		chr1_64076984_64077190	chr1_28832097_28832757		PRRX2-MLLT11	ALX4-PIANP
			C9orf85	BTBD1		chr1_64140200_64140424	chr1_28837520_28837763		ALX3-PEG10	ALX3-GAS1
			CA11	BTBD11		chr1_64169369_64169585	chr1_28841778_28841978		ALX4-TSSK4	ALX4-STMN1
			CA12	BTBD17		chr1_64225420_64225621	chr1_28844187_28845554		PRRX2-SOX4	TFAP2A-NGFR
			CA14	BTBD18		chr1_64239408_64239823	chr1_28916560_28917161		ALX1-TCF7L1	SHOX2-PKNOX2
			CA5B	BTBD2		chr1_64245021_64245221	chr1_28968955_28970062		ALX1-NRXN2	TFAP2A-MDFI
			CAB39L	BTBD3		chr1_64394446_64394823	chr1_28974540_28975967		TFAP2B-ZNF362	ALX1-CHN1
			CABLES1	BTBD6		chr1_64935664_64936047	chr1_28994965_28996199		TCF4-TMEM119	PRRX2-NR2F1
			CACHD1	BTBD7		chr1_64936101_64936325	chr1_29062800_29063880		TFAP2A-MFAP2	PAX3-OLFML1
			CACNA1C	BTD		chr1_64937058_64937287	chr1_29063949_29064598		TFAP2B-BCL2L12	PITX2-EMILIN3
			CACNA1G	BTF3		chr1_64955630_64956362	chr1_29111582_29112089		ALX3-PDGFRB	PRRX2-FZD2
			CACNA1H	BTF3L4		chr1_65210342_65211130	chr1_29138485_29140055		ALX3-HMCN1	ALX4-PDGFRA
			CACNA2D1	BTG2		chr1_65468243_65468590	chr1_29149258_29149767		TFAP2B-STMN1	FOXC2-ALX4
			CACNA2D2	BTG3		chr1_65613040_65613270	chr1_29157410_29157706		TFAP2B-DDAH2	ALX4-GPC2
			CACNB1	BTN2A1		chr1_65613575_65613889	chr1_29203532_29204068		ALX3-MXRA5	CTCF-SOX11
			CACNB3	BTN2A2		chr1_65614481_65614685	chr1_29208583_29208990		POU3F3-NGF	ALX4-SEPT11
			CACNG1	BTN3A1		chr1_65719894_65720716	chr1_29211533_29211800		TFAP2B-SMO	PRRX2-PAX7
			CACNG4	BTN3A2		chr1_65744449_65744729	chr1_29213407_29213727		NR2F1-ZBTB16	ALX1-DCHS1
			CACNG6	BTN3A3		chr1_65744823_65745181	chr1_29213845_29214402		ERG-EMILIN3	ALX3-TFAP2A
			CACNG7	BTRC		chr1_65775466_65776106	chr1_29214520_29214819		POU3F3-RPSAP58	ALX4-PBX1
			CACNG8	BUB1		chr1_65885490_65886771	chr1_29240251_29241579		TEAD3-COL2A1	PRRX2-LIN28A
			CACTIN	BUB1B		chr1_66999286_66999485	chr1_29241646_29241858		ERG-TMEM119	TFAP2A-FBN3
			CACUL1	BUB3		chr1_66999571_66999819	chr1_29254322_29255107		NR2F2-CACNA1G	ALX3-NCAM1
			CAD	BUD13		chr1_67223882_67224189	chr1_29448544_29449013		ALX1-TMEM59L	PRRX2-KCTD12
			CADM1	BUD31		chr1_67523993_67524222	chr1_29449792_29450063		ALX4-EMX2	TCF4-CAPN6
			CADM4	BVES		chr1_67926981_67927181	chr1_29450724_29451976		TFAP2B-PRCC	TCF12-COL26A1
			CALCB	BYSL		chr1_67987544_67987987	chr1_29482973_29483701		TCF12-NGFR	PAX3-CACNA1G
			CALCOCO1	BZW2		chr1_68140274_68140652	chr1_29507630_29508869		POU3F3-PRRX1	TFAP2B-PIANP
			CALCOCO2	C10orf105		chr1_68214358_68214681	chr1_29524069_29524359		TFAP2B-HNRNPR	ERG-COL26A1
			CALD1	C10orf111		chr1_68215697_68216125	chr1_29529296_29529936		PRRX2-HNRNPUL2	ALX4-CECR2
			CALM3	C10orf25		chr1_68269340_68269877	chr1_29562632_29563361		TFAP2A-COL13A1	SOX11-MFAP2
			CALML4	C10orf35		chr1_68298401_68299347	chr1_29564193_29564500		TFAP2B-DUSP9	SHOX2-EMILIN3
			CALML6	C10orf88		chr1_68354315_68354673	chr1_29564583_29565111		ALX3-FAM84B	PRRX2-NCAM1
			CALR	C11orf1		chr1_68422809_68423038	chr1_29575683_29576234		CTCF-IGDCC3	MYCN-CNTFR
			CALU	C11orf24		chr1_68607008_68607311	chr1_29585689_29586791		TCF4-GPC3	CTCF-MSI1
			CAMK1	C11orf49		chr1_68639865_68640121	chr1_29609436_29610352		ALX3-GPR173	ALX1-FAM171A2
			CAMK1D	C11orf53		chr1_68684252_68684584	chr1_29779963_29780357		FOXD2-ALX4	FOXC2-KANK4
			CAMK1G	C11orf54		chr1_68698031_68698502	chr1_31190760_31192442		ALX4-COPS6	ALX1-EFNB3
			CAMK2A	C11orf57		chr1_68785696_68786282	chr1_31205232_31205844		NR2F1-RCOR2	SOX11-TMSB15A
			CAMK2D	C11orf58		chr1_71546607_71547151	chr1_31220955_31221337		NR2F1-NES	ALX4-LRRC4B
			CAMK2G	C11orf68		chr1_76080435_76080882	chr1_31234766_31234934		TEAD3-KANK4	ALX1-CECR2
			CAMK2N1	C11orf74		chr1_76081363_76082116	chr1_31252450_31252772		TCF12-LUM	ALX1-TBX2
			CAMK2N2	C11orf80		chr1_76189891_76190697	chr1_31255220_31256414		TFAP2B-GNB3	SIX1-PEG3
			CAMK4	C11orf84		chr1_76251633_76252175	chr1_31289028_31289750		TFAP2A-IGF2	TFAP2A-TFAP2B
			CAMKV	C11orf91		chr1_76518640_76519142	chr1_31296877_31297790		POU3F1-ALX4	TFAP2B-NYNRIN
			CAMLG	C12orf4		chr1_76590847_76591518	chr1_31326454_31326655		POU3F3-COL1A2	TFAP2B-NID1
			CAMSAP2	C12orf43		chr1_77274000_77274239	chr1_31326992_31327280		ALX4-FJX1	PITX2-TMEM132C
			CAMSAP3	C12orf49		chr1_77631475_77631720	chr1_31352740_31353158		POU3F3-NES	SHOX2-CNTFR
			CAND2	C12orf57		chr1_77684733_77685290	chr1_31361052_31361512		NR2F1-SDK2	TFAP2B-CECR2
			CAP1	C12orf60		chr1_77737666_77738224	chr1_31393693_31393896		ALX3-PCOLCE	RXRA-CRABP1
			CAP2	C12orf65		chr1_77747395_77748389	chr1_31402149_31402587		ALX4-GPR162	MYCN-PKNOX2
			CAPN10	C12orf66		chr1_77980160_77980445	chr1_31627438_31628576		TFAP2B-APH1A	ALX1-COL13A1
			CAPN3	C12orf71		chr1_78224863_78225738	chr1_31656847_31657169		TFAP2B-KCNK5	ALX3-ITM2A
			CAPN5	C12orf73		chr1_78353833_78354892	chr1_31687595_31688400		NR2F6-PRRX2	ALX1-AHDC1
			CAPN6	C12orf75		chr1_78443823_78444145	chr1_31700588_31701278		TFAP2B-ARSI	PRRX2-COL24A1
			CAPNS1	C14orf105		chr1_78444593_78445337	chr1_31711550_31713050		MYCN-TMSB15A	TCF3-CACNA1G
			CAPRIN1	C14orf119		chr1_78469704_78470710	chr1_31769237_31770762		CTCF-PRRX2	ALX1-NNAT
			CAPZB	C14orf132		chr1_78511668_78511978	chr1_31845731_31846890		ALX1-BANF1	PITX2-KANK4
			CARD8	C14orf159		chr1_78757667_78757881	chr1_31849629_31850014		POU3F1-CRABP2	SOX11-FXYD6
			CARM1	C14orf166		chr1_78758213_78758442	chr1_31867373_31868072		ALX3-CD200	ALX3-FOXC2
			CARNS1	C14orf178		chr1_84764030_84764348	chr1_31869793_31870045		PRRX2-MFAP2	ALX4-PLAC9
			CARS	C14orf2		chr1_84764702_84765001	chr1_31885970_31887308		ALX4-PRR12	TFAP2A-EFS
			CASC10	C14orf28		chr1_84944817_84945459	chr1_31895417_31895915		TFAP2B-PRELP	TFAP2A-RNF165
			CASC3	C14orf37		chr1_85039595_85040423	chr1_31907137_31907635		TFAP2B-FARP1	ALX4-FAP
			CASD1	C14orf39		chr1_85100638_85100991	chr1_31949910_31950118		POU3F1-BMP7	TEAD3-GPC3
			CASK	C14orf93		chr1_85337085_85337378	chr1_31950321_31950693		TFAP2A-NGF	ALX4-TCF7L2
			CASP2	C15orf39		chr1_85358633_85359160	chr1_32029695_32030016		ALX1-HMCN1	SOX11-PTH1R
			CASP3	C15orf40		chr1_85401909_85402195	chr1_32035024_32035286		ALX4-EEF1G	SOX11-COL24A1
			CASP6	C15orf48		chr1_85410394_85410687	chr1_32041153_32041451		ALX4-TCF4	ALX3-PTH1R
			CASQ1	C15orf59		chr1_85462665_85463022	chr1_32041904_32042149		PRRX1-LUM	TFAP2B-MAGEF1
			CAST	C15orf61		chr1_85513861_85514286	chr1_32092096_32092327		NR2F6-CRABP2	ALX3-SEMA5A
			CAT	C16orf45		chr1_85527585_85528110	chr1_32105211_32105434		ALX3-GANAB	ALX3-HMCN1
			CATSPER3	C16orf58		chr1_85690693_85690957	chr1_32110052_32111025		TFAP2B-COPS6	ALX4-CDON
			CAV2	C16orf59		chr1_85709846_85710273	chr1_32124439_32124713		PRRX1-TMEM132C	TWIST1-SOX11
			CAV3	C16orf71		chr1_85724992_85725641	chr1_32129426_32129916		MYCN-FBN3	PAX3-PEG3
			CBFA2T2	C16orf72		chr1_85930303_85931114	chr1_32138734_32138934		ALX4-RPSAP58	TCF3-PEG3
			CBFA2T3	C16orf74		chr1_85992898_85993173	chr1_32159885_32160194		TFAP2B-PAFAH1B3	PRRX2-SDK2
			CBFB	C16orf86		chr1_86010436_86010786	chr1_32169360_32170350		TEAD2-ALX4	NR2F1-PAX3
			CBLL1	C16orf87		chr1_86042592_86042976	chr1_32170781_32171136		FOXC2-ALX1	SHOX2-PRRX1
			CBS	C16orf91		chr1_86046235_86046486	chr1_32179998_32181550		TFAP2B-GPR162	TFAP2A-NELL2
			CBX1	C16orf95		chr1_86094994_86095194	chr1_32211064_32211892		TFAP2B-LAMA1	TFAP2A-FXYD6
			CBX2	C17orf100		chr1_86173738_86174416	chr1_32226183_32226905		TFAP2B-EEF1G	TFAP2A-PAX7
			CBX5	C17orf49		chr1_86620300_86620713	chr1_32247554_32248126		ALX1-FRZB	ALX1-CD37
			CBX7	C17orf53		chr1_86622266_86622943	chr1_32253703_32255268		ALX1-LAMA1	SOX11-COLEC12
			CBX8	C17orf58		chr1_86662819_86663511	chr1_32370335_32370684		PAX3-CACNA1G	ALX4-TEAD2
			CBY1	C17orf62		chr1_86684540_86684740	chr1_32392714_32393014		MYCN-BANF1	SOX11-NID2
			CBY3	C17orf67		chr1_86861509_86862192	chr1_32403066_32404557		ALX4-TCF7L2	MYCN-MEX3A
			CC2D1A	C17orf75		chr1_87380890_87381460	chr1_32405477_32405731		SOX11-COL26A1	SOX11-CRMP1
			CC2D2A	C17orf80		chr1_87490920_87491120	chr1_32409869_32410720		ALX4-HNRNPL	MYCN-TMEM119
			CCAR1	C18orf54		chr1_87617673_87617873	chr1_32469189_32469507		ALX4-TAGLN3	TFAP2B-TMSB15A
			CCAR2	C18orf8		chr1_87797082_87797438	chr1_32478775_32480138		TFAP2B-CYYR1	ALX4-COL11A1
			CCBE1	C19orf12		chr1_88108146_88108690	chr1_32494563_32494785		TFAP2B-ILF2	TFAP2B-MARCKSL1
			CCDC107	C19orf24		chr1_90098191_90098786	chr1_32527938_32528505		ALX3-TRIM71	ALX4-EYA1
			CCDC12	C19orf25		chr1_90098937_90099266	chr1_32528945_32529296		ALX4-RPL29	TFAP2B-DUSP9
			CCDC121	C19orf47		chr1_90163632_90163949	chr1_32538025_32539261		MYCN-PCOLCE	ALX3-ST6GALNAC3
			CCDC124	C19orf48		chr1_90286242_90286693	chr1_32573385_32574437		TFAP2A-FNDC5	ALX3-CPXM1
			CCDC127	C19orf53		chr1_90286911_90287062	chr1_32599080_32599324		TFAP2B-TEAD2	TFAP2B-ZNF362
			CCDC13	C19orf54		chr1_90287135_90287402	chr1_32608472_32608672		ALX1-SHISA2	ALX3-EPHB3
			CCDC138	C19orf60		chr1_90308774_90309150	chr1_32627248_32627480		MYCN-NELL2	ALX4-COL25A1
			CCDC14	C19orf68		chr1_90460256_90461258	chr1_32644902_32645822		ALX4-VANGL2	ALX3-LMX1B
			CCDC140	C19orf71		chr1_91748383_91748583	chr1_32645957_32646226		TFAP2B-LY6G5B	ALX1-PCOLCE
			CCDC142	C19orf73		chr1_91869655_91870517	chr1_32665841_32666987		ALX3-GPC2	TFAP2A-LRRC4B
			CCDC144NL	C19orf81		chr1_91966199_91967339	chr1_32671060_32671632		POU3F3-SBK1	ALX4-IGF2BP1
			CCDC148	C1GALT1		chr1_92350984_92352036	chr1_32681234_32681758		ALX3-CDON	TFAP2B-MRC2
			CCDC15	C1orf105		chr1_92764135_92765055	chr1_32687427_32688538		TEAD2-COL26A1	PRRX2-LIN28B
			CCDC150	C1orf109		chr1_93250249_93251075	chr1_32705370_32707406		ALX4-EBF3	PRRX2-FARP1
			CCDC154	C1orf112		chr1_93297353_93298153	chr1_32708113_32708413		POU3F3-MYCN	PRRX2-EFS
			CCDC160	C1orf115		chr1_93426604_93427531	chr1_32713780_32714539		ALX4-SCML4	TFAP2B-TSPAN11
			CCDC167	C1orf116		chr1_93544461_93545186	chr1_32739055_32739282		TFAP2B-DNMT3A	ALX1-ADAMTS19
			CCDC18	C1orf122		chr1_93546108_93546327	chr1_32739383_32739749		TFAP2B-ZNF428	SOX11-SFRP2
			CCDC181	C1orf123		chr1_93645303_93646469	chr1_32757316_32758369		ALX4-ZNF428	ALX4-IGF2
			CCDC24	C1orf131		chr1_93811103_93811630	chr1_32777675_32777875		ALX1-SF3B4	ALX1-VASH1
			CCDC28B	C1orf159		chr1_93913425_93913958	chr1_32792335_32792821		TCF12-IGDCC3	ALX3-FLRT3
			CCDC34	C1orf162		chr1_94041029_94041785	chr1_32800858_32801058		ALX4-ATP1A2	TFAP2A-CYP27C1
			CCDC39	C1orf198		chr1_94041956_94042359	chr1_32801367_32802287		MYCN-SEMA6B	PRRX1-GLI2
			CCDC43	C1orf21		chr1_94057339_94057686	chr1_32803633_32804312		ALX4-IGSF9	ALX4-KHDRBS1
			CCDC50	C1orf220		chr1_94085768_94086139	chr1_32814948_32815201		TFAP2B-MFAP4	ALX4-SIX4
			CCDC51	C1orf226		chr1_94157799_94158009	chr1_32827475_32828004		ALX4-FXYD6	TCF3-COL2A1
			CCDC58	C1orf228		chr1_94188022_94188722	chr1_32859543_32860944		PRRX1-PRRX2	SOX11-DCX
			CCDC59	C1orf229		chr1_94206006_94206668	chr1_32879535_32879926		PRRX2-DDAH2	ERG-ALX4
			CCDC60	C1orf35		chr1_94279668_94279932	chr1_32894148_32894537		NR2F1-TMEM119	TFAP2B-SALL4
			CCDC65	C1orf50		chr1_94311819_94312040	chr1_32930250_32931110		ALX1-PEG10	ALX3-NID2
			CCDC69	C1orf52		chr1_94312680_94313268	chr1_32965900_32966796		TCF12-CRABP2	TFAP2B-TRIM71
			CCDC77	C1orf54		chr1_94313344_94313583	chr1_32986066_32986399		ALX3-COL13A1	ALX4-MFAP4
			CCDC78	C1orf56		chr1_94344533_94344972	chr1_33004678_33005951		PAX7-GPC3	ALX1-TCF4
			CCDC8	C1orf74		chr1_94511261_94511465	chr1_33046359_33046599		PRRX2-MOXD1	NR2F6-CRABP1
			CCDC80	C1QBP		chr1_94527087_94527336	chr1_33115854_33117353		ALX4-BAMBI	PRRX2-OLFML2B
			CCDC84	C1QL1		chr1_94528877_94529337	chr1_33168089_33168488		PRRX1-COL26A1	TWIST1-SPSB4
			CCDC85B	C1QL3		chr1_94582129_94582482	chr1_33168556_33168897		SOX11-NGFR	TCF4-PAX3
			CCDC85C	C1QL4		chr1_94582583_94582905	chr1_33169042_33169342		PRRX2-SALL4	PRRX1-MSI1
			CCDC88A	C1QTNF1		chr1_94591880_94592082	chr1_33182300_33182525		ERG-CNTFR	TFAP2B-VASH1
			CCDC88B	C1QTNF2		chr1_94702695_94703473	chr1_33190716_33191168		CTCF-SPSB4	ALX4-VAMP2
			CCDC88C	C1QTNF3		chr1_94713171_94713491	chr1_33199370_33199935		MYCN-SHISA2	ALX1-APH1A
			CCDC9	C1QTNF4		chr1_94801538_94801770	chr1_33207296_33208351		ALX4-PDGFRA	ALX3-FOXC1
			CCDC90B	C1QTNF5		chr1_94817040_94817374	chr1_33219176_33220780		TEAD2-GPC3	TCF12-LUM
			CCDC94	C1QTNF6		chr1_95331955_95332365	chr1_33225683_33226047		CTCF-COL2A1	ALX4-BOC
			CCDC97	C1QTNF7		chr1_95349625_95350085	chr1_33232393_33232774		MYCN-COLEC12	PRRX2-SOX11
			CCKBR	C1QTNF9		chr1_95391190_95391609	chr1_33241113_33241447		TEAD3-NGFR	SOX11-EDNRA
			CCL25	C1QTNF9B		chr1_95392511_95393432	chr1_33336116_33337430		TFAP2A-PCOLCE	ERG-CACNA1G
			CCM2	C1R		chr1_95436429_95436629	chr1_33337931_33338675		POU3F1-PAX3	ALX3-SOX11
			CCNA2	C20orf194		chr1_95446228_95446735	chr1_33344509_33344713		POU3F3-CEMP1	PRRX1-DPYSL5
			CCNB1	C20orf196		chr1_95479607_95480146	chr1_33351939_33352511		TCF7L1-LUM	ALX4-RASL12
			CCNB1IP1	C20orf24		chr1_95509025_95509304	chr1_33358421_33359039		TFAP2A-TBX2	PAX3-SERTAD4
			CCNB2	C20orf27		chr1_95538072_95538871	chr1_33359161_33359530		ALX3-SEMA6B	ALX1-BOC
			CCNC	C20orf96		chr1_95552685_95552985	chr1_33390415_33391325		POU3F1-SPSB4	ALX3-BMP5
			CCND1	C21orf33		chr1_99126974_99127863	chr1_33391443_33391663		NR2F6-ALX4	FOXC2-CRABP1
			CCND2	C21orf58		chr1_100000071_100000375	chr1_33424358_33424558		MSX1-BMP7	ALX1-TCF7L2
			CCND3	C21orf59		chr1_100111525_100112132	chr1_33438352_33439091		POU3F3-SFRP2	ALX4-LIX1
			CCNE2	C21orf91		chr1_100274000_100274679	chr1_33449729_33450616		ALX4-CNN2	ALX4-FREM1
			CCNF	C2orf15		chr1_100408856_100409433	chr1_33458031_33458373		ALX1-PAX7	ALX4-DNMT3A
			CCNG1	C2orf16		chr1_100435314_100435799	chr1_33526433_33526741		NR2F2-SPSB4	PRRX2-KIF26B
			CCNG2	C2orf27A		chr1_100435851_100436216	chr1_33551958_33552329		SIX1-CRABP2	CTCF-ALX4
			CCNI	C2orf40		chr1_100503433_100504126	chr1_33560646_33560936		TFAP2B-SSBP3	TWIST1-SIX1
			CCNI2	C2orf48		chr1_100598158_100599014	chr1_33626798_33627262		MYCN-COL13A1	MSX1-GPC3
			CCNJ	C2orf66		chr1_100715949_100716269	chr1_33642010_33642344		PRRX2-MAGEF1	TFAP2B-CEMP1
			CCNJL	C2orf68		chr1_100731581_100732155	chr1_33646277_33647938		ALX4-MAB21L2	TFAP2B-VANGL2
			CCNK	C2orf69		chr1_100816773_100817447	chr1_33648066_33648434		ALX4-PCDHGB7	FOXC1-LUM
			CCNL1	C2orf72		chr1_100817627_100818596	chr1_33685538_33685795		POU3F3-CAPN6	SOX11-SYT14
			CCNT2	C2orf80		chr1_100904410_100904680	chr1_33700248_33701180		TWIST1-LUM	NR2F1-BMP7
			CCNY	C2orf88		chr1_100926825_100927272	chr1_33709786_33710160		MSX1-GPC3	PITX2-NELL2
			CCR10	C3orf33		chr1_100976023_100976373	chr1_33730730_33731229		PAX3-MYCN	ALX3-FARP1
			CCS	C3orf35		chr1_101185101_101185373	chr1_33771731_33772404		PRRX2-MYCN	TFAP2B-PDGFRB
			CCSER1	C3orf49		chr1_101187091_101187484	chr1_33781407_33781663		ALX3-FOXC2	SOX11-SCUBE1
			CCT2	C3orf58		chr1_101348406_101348700	chr1_33797134_33797762		RXRB-COL26A1	SOX11-ROR2
			CCT3	C3orf62		chr1_101360242_101360861	chr1_33804170_33804724		TEAD3-ALX4	SOX11-DCHS1
			CCT4	C3orf70		chr1_101420981_101421253	chr1_33807822_33808413		MYCN-MAGEF1	ALX3-ZFHX4
			CCT6A	C3orf80		chr1_101491228_101491764	chr1_33829027_33830233		ALX1-APH1A	TCF4-COL26A1
			CCT8	C4orf19		chr1_101701537_101702012	chr1_33831173_33831512		PAX7-PAX3	ALX4-CRMP1
			CD151	C4orf3		chr1_101702354_101702668	chr1_33833408_33833704		MYCN-OLFML2B	TFAP2B-SCUBE1
			CD160	C4orf32		chr1_101704357_101704565	chr1_33848104_33848872		ALX4-C2orf48	ALX4-LPAR4
			CD164	C4orf36		chr1_101822820_101823288	chr1_33849254_33849680		ALX4-TWIST1	NR2F1-CNTFR
			CD2	C4orf46		chr1_102325485_102325833	chr1_35245607_35246080		MYCN-MLLT11	PRRX2-TMSB15A
			CD200	C4orf48		chr1_103572550_103572836	chr1_35318236_35318857		ALX1-PDGFRB	PRRX1-SERTAD4
			CD248	C5orf15		chr1_103573835_103574641	chr1_35324908_35325788		TFAP2A-GNG8	SOX11-KIF26B
			CD27	C5orf24		chr1_104068250_104068992	chr1_35544663_35545457		POU3F1-PRRX2	ALX4-NR2F2
			CD276	C5orf30		chr1_107599828_107600330	chr1_35657481_35659281		NR2F1-PIANP	NR2F1-CACNA1G
			CD2BP2	C5orf34		chr1_107682452_107683163	chr1_35667535_35668103		ALX4-LZTS1	PITX2-MSI1
			CD300LG	C5orf38		chr1_107683609_107683811	chr1_35675878_35676624		TCF12-TMEM119	TFAP2B-ANP32B
			CD34	C5orf42		chr1_107746999_107747276	chr1_35730496_35730776		ALX3-GPC4	TFAP2A-DPYSL5
			CD37	C5orf51		chr1_108507697_108507936	chr1_35734047_35734917		TCF12-PKNOX2	FOXC2-SPSB4
			CD3EAP	C5orf56		chr1_108508154_108508662	chr1_35835536_35836271		TFAP2B-GPR173	TCF7L1-SOX11
			CD4	C5orf58		chr1_108543287_108543950	chr1_36004593_36005426		PRRX1-TMEM119	ALX1-PITX2
			CD40	C6orf132		chr1_108588245_108588445	chr1_36034542_36034879		ALX4-PXDN	ALX4-PCOLCE
			CD46	C6orf163		chr1_108588700_108588934	chr1_36040629_36041128		TFAP2B-HMGN2	TFAP2B-DACT3
			CD52	C6orf203		chr1_108600295_108600516	chr1_36064459_36065184		TFAP2A-DPYSL5	ALX1-MAB21L1
			CD58	C6orf226		chr1_108668256_108668500	chr1_36070713_36071891		PRRX1-COL2A1	TFAP2B-COL3A1
			CD6	C6orf48		chr1_108742451_108743325	chr1_36106769_36107816		TCF3-MEX3A	ALX4-RBM4B
			CD63	C6orf62		chr1_109102376_109103059	chr1_36173033_36174606		ETV4-SOX11	PITX2-GLI2
			CD7	C7orf25		chr1_109103616_109103881	chr1_36192436_36192811		TFAP2B-PEAR1	ALX4-KBTBD11
			CD70	C7orf26		chr1_109234526_109235562	chr1_36234802_36235993		ALX4-AXIN2	NR2F6-PRRX2
			CD79B	C7orf49		chr1_109288997_109289749	chr1_36549505_36550003		ALX3-FOXC1	PRRX2-BMP5
			CD82	C7orf50		chr1_109289932_109290200	chr1_36562262_36562496		POU3F3-IGF2BP1	PRRX2-TSPAN11
			CD83	C7orf73		chr1_109359061_109359532	chr1_36562668_36562926		ALX4-NLGN2	MYCN-PAX3
			CD8A	C8orf31		chr1_109370858_109371320	chr1_36565200_36565899		ALX3-ZNF423	ALX1-FREM1
			CD8B	C8orf33		chr1_109419382_109420011	chr1_36573359_36574588		TFAP2B-ST6GALNAC3	ALX1-CXXC5
			CDA	C8orf37		chr1_109505683_109506290	chr1_36580550_36581319		ALX3-IL17RD	SHOX2-DPYSL5
			CDAN1	C8orf4		chr1_109584047_109584320	chr1_36582518_36582859		TFAP2A-PRRX1	TFAP2B-VASH2
			CDC123	C8orf44		chr1_109618380_109618870	chr1_36590693_36591261		ALX1-LY6G5B	TFAP2B-CXCL12
			CDC14A	C8orf48		chr1_109633166_109633902	chr1_36599252_36600670		ALX1-IL17RD	ALX4-TMEM200A
			CDC16	C8orf58		chr1_109642556_109642937	chr1_36616000_36616792		ALX4-CDH11	ERG-LUM
			CDC20	C8orf59		chr1_109643248_109643473	chr1_36621115_36622985		ALX4-NKD1	SHOX2-CACNA1G
			CDC23	C8orf82		chr1_109655319_109655602	chr1_36626438_36627032		ALX4-CHTOP	ALX3-NREP
			CDC25A	C9orf152		chr1_109756322_109756855	chr1_36641910_36642239		PRRX2-MEX3A	SOX11-SEMA5A
			CDC25B	C9orf16		chr1_109782122_109782329	chr1_36653362_36654139		ALX4-SRGAP3	PRRX2-TCF7L1
			CDC25C	C9orf172		chr1_109792034_109792293	chr1_36669090_36670017		TCF4-CACNA1G	ALX4-POLR2G
			CDC37	C9orf3		chr1_109806107_109806601	chr1_36751041_36751380		ALX3-TFAP2B	ALX1-PBX1
			CDC37L1	C9orf72		chr1_109817401_109817778	chr1_36765505_36765828		TFAP2B-KCNC1	ALX1-ANP32E
			CDC42	C9orf78		chr1_109825450_109826202	chr1_36771767_36773018		TFAP2A-CECR2	ALX4-DPF1
			CDC42BPB	C9orf85		chr1_109940316_109941021	chr1_36786707_36787535		ALX3-PDZD4	SOX11-TSPAN11
			CDC42EP1	CA11		chr1_109968722_109969569	chr1_36802414_36802798		PRRX1-NGF	ALX1-FAP
			CDC42EP2	CA12		chr1_110026015_110026246	chr1_36808414_36808620		PRRX2-ZBTB16	TFAP2B-DNMT3A
			CDC42EP4	CA14		chr1_110026262_110026591	chr1_36817175_36817718		TFAP2B-FAM171A2	PRRX2-IL17RD
			CDC42EP5	CA3		chr1_110026708_110026981	chr1_36826508_36826740		SOX11-COL1A2	TEAD2-GPC3
			CDC42SE1	CA5B		chr1_110036483_110037043	chr1_36827070_36827345		FOXC1-ALX1	ALX1-GLIS2
			CDC42SE2	CAAP1		chr1_110052188_110052535	chr1_36827675_36828294		HEY1-SOX11	TFAP2B-NKAIN1
			CDC5L	CAB39		chr1_110075522_110075720	chr1_36839376_36840137		FOXC1-ALX4	TFAP2B-NOTCH3
			CDC6	CAB39L		chr1_110089020_110089220	chr1_36852058_36852378		NR2F1-TBX2	PITX2-MXRA5
			CDC7	CABLES1		chr1_110091026_110091635	chr1_36866644_36866911		SP2-COL2A1	ALX1-BANF1
			CDCA3	CACFD1		chr1_110162341_110162555	chr1_36905655_36906266		ETV4-STRA6	PRRX2-EPHB3
			CDCA4	CACHD1		chr1_110163502_110163847	chr1_36937853_36938135		TCF12-PAX3	ALX4-FAM171A2
			CDCA5	CACNA1C		chr1_110178781_110179114	chr1_36941915_36942219		PRRX2-FREM1	ERG-CAPN6
			CDCA7	CACNA1D		chr1_110186004_110186202	chr1_36981943_36982430		TFAP2B-TOMM20	ALX3-TCF7L1
			CDCA7L	CACNA1G		chr1_110198436_110199065	chr1_37041691_37043020		MYCN-TSSK4	ALX1-SIX4
			CDCA8	CACNA1H		chr1_110210414_110210880	chr1_37169316_37169873		TFAP2A-SLC6A11	ALX4-GANAB
			CDH10	CACNA2D1		chr1_110282465_110283527	chr1_37389870_37390218		NR2F1-EFS	ALX3-FBN3
			CDH11	CACNA2D2		chr1_110457388_110457628	chr1_37503925_37504147		ALX4-SAP25	PAX3-KANK4
			CDH15	CACNB1		chr1_110473702_110474210	chr1_37721035_37721400		ALX4-VASN	ALX4-FAM222A
			CDH2	CACNB2		chr1_110502504_110502829	chr1_37828546_37828928		PAX3-EPHB3	NR2F2-CRABP1
			CDH20	CACNB3		chr1_110527052_110527709	chr1_37920485_37920806		TFAP2B-PDGFRA	TCF4-COL2A1
			CDH23	CACNG1		chr1_110540294_110540750	chr1_37939863_37940662		MYCN-IL17RD	TCF12-PEG3
			CDH24	CACNG4		chr1_110546647_110547007	chr1_37952836_37953301		TCF4-NGFR	TCF4-CNTFR
			CDH3	CACNG5		chr1_110576833_110577387	chr1_37979566_37980927		ALX1-NID1	PRRX2-FBN3
			CDH6	CACNG6		chr1_110577414_110577854	chr1_38022282_38022894		TFAP2B-GNB1	TCF3-MSI1
			CDH7	CACNG7		chr1_110600612_110600980	chr1_38084281_38084530		FOXD2-ALX1	PRRX2-NGFR
			CDH8	CACNG8		chr1_110632125_110632979	chr1_38096774_38097032		TFAP2B-KHDRBS1	PAX3-GLI2
			CDHR1	CACTIN		chr1_110675577_110675814	chr1_38099542_38100090		MYCN-CYP27C1	ALX3-BMPR1B
			CDHR5	CACUL1		chr1_110702711_110703000	chr1_38100224_38101097		TFAP2A-TMEM132C	PRRX2-NREP
			CDIP1	CAD		chr1_110752577_110753081	chr1_38101450_38102211		ALX4-PTH1R	TFAP2A-SIX1
			CDIPT	CADM1		chr1_110792718_110793057	chr1_38126397_38126780		ALX3-IGDCC4	TFAP2B-ADAMTS19
			CDK1	CADM3		chr1_110933331_110933891	chr1_38127134_38127466		TFAP2B-VASH1	ALX1-MDK
			CDK10	CADM4		chr1_110949983_110950523	chr1_38128927_38129913		MYCN-TSPAN11	MYCN-DPYSL5
			CDK11B	CALCOCO1		chr1_111217352_111217777	chr1_38155898_38156512		MYCN-SERTAD4	SOX11-TWIST1
			CDK15	CALCOCO2		chr1_112031589_112032008	chr1_38157579_38158485		MYCN-FXYD6	FOXC2-BMP7
			CDK18	CALCRL		chr1_112050466_112051080	chr1_38218576_38219183		ALX4-SERPINH1	TFAP2B-BANF1
			CDK19	CALD1		chr1_112215081_112215285	chr1_38219823_38220023		ALX1-FAM84B	FOXC1-GPC3
			CDK2	CALM2		chr1_112272236_112272507	chr1_38229977_38230465		TFAP2A-BANF1	SOX11-FBN3
			CDK2AP1	CALM3		chr1_112275907_112276390	chr1_38230744_38230945		TFAP2B-SNAI1	ALX4-EBF3
			CDK3	CALML4		chr1_112281062_112281302	chr1_38259409_38260102		TCF3-CAPN6	ALX1-PDGFRA
			CDK4	CALML6		chr1_112281722_112282579	chr1_38266591_38266842		ALX3-MEGF10	MSX1-CRABP1
			CDK5	CALR		chr1_112298010_112298910	chr1_38273270_38274816		TFAP2A-DCHS1	SHOX2-TMEM119
			CDK5R2	CALU		chr1_112938500_112938992	chr1_38455016_38456075		PRRX1-KANK4	ALX1-VAMP2
			CDK5RAP1	CAMK1		chr1_113008778_113009086	chr1_38461414_38462469		MYCN-ST6GALNAC3	ALX4-MYCN
			CDK5RAP3	CAMK1D		chr1_113247556_113248052	chr1_38465586_38466439		SP2-ALX4	ALX1-FNDC5
			CDK6	CAMK1G		chr1_113480213_113480502	chr1_38470791_38471603		ETV4-IGDCC3	ALX4-BMF
			CDK9	CAMK2A		chr1_113498268_113499214	chr1_38474710_38475028		ALX4-WASF2	ALX1-KHDRBS1
			CDKL2	CAMK2D		chr1_113585098_113585616	chr1_38477935_38478966		ALX3-POLR2G	SOX11-OLFML2B
			CDKN1A	CAMK2G		chr1_113683198_113683407	chr1_38484611_38484811		ALX1-CDON	ALX1-MAB21L2
			CDKN1B	CAMK2N1		chr1_114077576_114077820	chr1_38512354_38513665		ERG-LUM	ALX3-DCX
			CDKN1C	CAMK2N2		chr1_114301586_114302331	chr1_38541747_38542375		SOX2-PKNOX2	TCF12-CACNA1G
			CDKN2AIP	CAMK4		chr1_114354612_114355351	chr1_38605704_38606082		TEAD3-PKNOX2	ALX1-SF3B4
			CDKN2D	CAMKV		chr1_114447198_114448091	chr1_38712401_38713004		NR2F1-MEX3A	TWIST1-RNF165
			CDKN3	CAMLG		chr1_114471728_114472615	chr1_39052721_39052987		TFAP2B-TWIST1	MSX1-ALX1
			CDON	CAMSAP1		chr1_114521693_114522276	chr1_39283549_39284417		ALX3-TCF7L1	ALX4-RPL29
			CDPF1	CAMSAP2		chr1_114566134_114566334	chr1_39300718_39301312		MYCN-ALX3	PRRX1-TFAP2B
			CDR2L	CAMSAP3		chr1_114605206_114605473	chr1_39338462_39339488		ALX4-LIN28B	TFAP2B-PDZD4
			CDRT15	CAMTA2		chr1_114695262_114695612	chr1_39384855_39385070		NR2F1-GLIS2	ALX4-RPLP1
			CDT1	CAND1		chr1_114719370_114719661	chr1_39456178_39457703		TFAP2A-TSSK4	ALX4-TGFB2
			CDX1	CAND2		chr1_114825444_114825768	chr1_39546367_39547932		ALX3-GAS1	ALX3-PEG10
			CEACAM19	CAP1		chr1_115124089_115124690	chr1_39555585_39556295		TFAP2A-CD248	CTCF-GPC3
			CEACAM21	CAP2		chr1_115212280_115212969	chr1_39558054_39558355		ALX1-GPC2	TFAP2B-HAS2
			CEBPB	CAPN1		chr1_115259239_115259823	chr1_39605452_39605623		TFAP2A-TCF7L1	ALX3-CD248
			CEBPD	CAPN10		chr1_115299910_115300915	chr1_39607641_39608003		TFAP2B-IGDCC4	TFAP2B-PCOLCE
			CEBPE	CAPN15		chr1_115322967_115323590	chr1_39619333_39619945		RXRA-COL2A1	ALX4-MAB21L2
			CEBPG	CAPN3		chr1_115733484_115733826	chr1_39636367_39636822		TFAP2B-FSCN1	SOX11-TMEM200A
			CEBPZ	CAPN5		chr1_115734095_115734520	chr1_39670409_39670673		TFAP2B-RPLP1	TFAP2B-FARP1
			CECR2	CAPN6		chr1_115794489_115794963	chr1_39733853_39734269		ALX4-CUEDC1	PRRX2-TFAP2A
			CEL	CAPN9		chr1_115822634_115823034	chr1_39737880_39738269		SOX11-STRA6	ALX1-TEAD2
			CELF1	CAPNS1		chr1_115842660_115842902	chr1_39864343_39864806		PRRX1-CACNA1G	ALX4-PHF6
			CELF2	CAPRIN1		chr1_115843263_115843463	chr1_39873956_39875539		MYCN-ARSI	PRRX1-MXRA5
			CELF5	CAPS2		chr1_115907429_115907660	chr1_40075301_40075621		ALX4-ASTN1	TFAP2A-MFAP2
			CELSR1	CAPZB		chr1_115940731_115940969	chr1_40075747_40076008		ALX4-ARL3	ALX1-CDON
			CELSR2	CARD10		chr1_116665475_116665879	chr1_40098247_40099100		TFAP2B-HUNK	ALX3-MEGF10
			CELSR3	CARD8		chr1_117014960_117015267	chr1_40111725_40112754		ALX1-PDZD4	TFAP2B-HNRNPUL2
			CEMP1	CARM1		chr1_117027842_117028101	chr1_40119162_40119743		TFAP2A-MAGEF1	CTCF-CNTFR
			CEND1	CARNS1		chr1_117129322_117129860	chr1_40137055_40137986		RXRA-SPSB4	ALX1-FAM222A
			CENPA	CARS		chr1_117191019_117191280	chr1_40138243_40138544		NR2F2-PRRX2	FOXC1-ALX1
			CENPB	CASC10		chr1_117209773_117210692	chr1_40156781_40157704		NR2F1-HNRNPUL2	TCF3-TMEM119
			CENPBD1	CASC3		chr1_117229876_117230110	chr1_40167278_40167903		MYCN-MFAP2	ALX4-MDK
			CENPC	CASD1		chr1_117242230_117242571	chr1_40185822_40186053		ALX4-CD37	ERG-PAX3
			CENPE	CASK		chr1_117309675_117309875	chr1_40204270_40205121		NR2F1-SIX1	ALX4-SF3B4
			CENPF	CASKIN1		chr1_117391478_117391821	chr1_40234662_40234863		PRRX2-NELL2	ALX4-ITGA11
			CENPH	CASP2		chr1_117391859_117392102	chr1_40254147_40254956		TWIST1-LAMA1	TFAP2B-ZFHX4
			CENPJ	CASP3		chr1_117396387_117396652	chr1_40255045_40255292		ALX4-FAM222A	ALX4-LEF1
			CENPK	CASP6		chr1_117398038_117398245	chr1_40265351_40265696		SOX2-KANK4	ALX4-LOXL2
			CENPL	CASP7		chr1_117398486_117398841	chr1_40282313_40282821		ERG-PKNOX2	TFAP2B-HNRNPH3
			CENPO	CASP9		chr1_117420848_117421243	chr1_40358856_40359145		POU3F3-COL13A1	ALX3-SDK2
			CENPP	CASQ1		chr1_117421554_117422078	chr1_40364716_40364938		ALX4-COL25A1	PAX3-DCX
			CENPV	CAST		chr1_117452285_117452922	chr1_40366673_40368382		ALX4-CA14	ALX4-MOXD1
			CEP120	CAT		chr1_117664068_117664944	chr1_40385218_40385552		TFAP2B-OLFML2B	SOX11-PAX7
			CEP128	CATSPER3		chr1_118323666_118324123	chr1_40420510_40421642		TFAP2B-KCTD12	ALX1-TMEM200A
			CEP135	CAV1		chr1_118555133_118555757	chr1_40427395_40427763		TFAP2B-CXCL12	TCF3-MEX3A
			CEP170	CAV2		chr1_118876400_118876884	chr1_40442505_40442736		ALX3-TMEM59L	TFAP2B-COL11A1
			CEP170B	CAV3		chr1_119530514_119530774	chr1_40544222_40544552		TFAP2B-CUEDC1	TFAP2B-STMN1
			CEP19	CBFA2T2		chr1_119701547_119701902	chr1_40562396_40563512		TFAP2B-PTH1R	ALX1-STMN1
			CEP250	CBFA2T3		chr1_119702737_119702941	chr1_40609549_40610053		PAX3-FBLN1	NR2F1-IGDCC3
			CEP41	CBFB		chr1_119770078_119770593	chr1_40723065_40724296		ALX3-CECR2	SOX11-ZFHX4
			CEP55	CBL		chr1_120096776_120097186	chr1_40780503_40781572		TFAP2B-TMEM258	ALX3-HAS2
			CEP57	CBLL1		chr1_120182038_120182317	chr1_40781671_40782588		SOX11-MEX3A	PRRX2-ROR2
			CEP63	CBLN2		chr1_120190210_120190567	chr1_40804200_40804760		ALX3-CXCL12	TEAD3-CRABP1
			CEP68	CBS		chr1_120190697_120191254	chr1_40839088_40840632		ALX4-AHDC1	SHOX2-TFAP2B
			CEP72	CBWD2		chr1_120217516_120217720	chr1_40904210_40904428		MYCN-GANAB	ALX4-FJX1
			CEP78	CBX1		chr1_120217974_120218238	chr1_40915436_40916716		ALX4-PKDCC	TFAP2B-GAS1
			CEP89	CBX2		chr1_120254347_120254647	chr1_40974069_40974971		SOX11-SOX11	ALX3-KIF26B
			CEP95	CBX3		chr1_120255258_120255586	chr1_40997041_40997786		TCF3-COL13A1	TCF7L1-ALX1
			CEP97	CBX5		chr1_120408495_120408741	chr1_41077955_41078363		MSX1-ALX4	ALX3-OLFML1
			CER1	CBX7		chr1_144941214_144941666	chr1_41096227_41096549		ALX4-CPT1C	SOX11-NKD1
			CERCAM	CBX8		chr1_145096247_145096597	chr1_41106221_41106454		PRRX1-STRA6	SOX11-TFAP2A
			CERKL	CBY1		chr1_145263376_145263735	chr1_41119619_41120185		NR2F2-EMILIN3	PRRX2-BMPR1B
			CERS1	CBY3		chr1_145396640_145397020	chr1_41128654_41129669		PAX3-PRRX2	PRRX2-HMCN1
			CERS2	CC2D1A		chr1_145397728_145397972	chr1_41130834_41131727		ALX4-LEF1	TCF12-TMEM119
			CERS4	CC2D2A		chr1_145399216_145399525	chr1_41134488_41134810		ALX4-HIST1H4C	ALX1-MOXD1
			CERS5	CCAR1		chr1_145438118_145438558	chr1_41157043_41158415		ALX4-CXXC5	RXRA-CRABP2
			CES2	CCAR2		chr1_145455242_145455700	chr1_41174450_41175461		NR2F1-SEMA6B	ALX1-EYA4
			CES3	CCBE1		chr1_145470285_145470750	chr1_41239855_41240201		ETV4-COL2A1	TCF12-PKNOX2
			CETN2	CCDC103		chr1_145476777_145477363	chr1_41248131_41248663		ALX1-CD200	ALX1-GANAB
			CETN3	CCDC106		chr1_145485364_145485750	chr1_41314191_41314547		ALX4-IPO9	ALX1-COL11A1
			CFD	CCDC107		chr1_145507320_145508181	chr1_41315689_41316017		TFAP2B-C1QTNF4	TFAP2A-PITX2
			CFDP1	CCDC115		chr1_145515514_145516444	chr1_41367730_41367930		ALX1-GAS1	ALX1-PTX3
			CFL1	CCDC12		chr1_145542557_145543201	chr1_41368093_41368513		NR2F1-IGF2BP1	TFAP2B-MFAP4
			CFL2	CCDC121		chr1_145575009_145575347	chr1_41385057_41385509		ALX1-TRIM71	SOX11-FLRT3
			CFP	CCDC124		chr1_145575689_145576399	chr1_41418031_41418506		RXRA-CRABP2	TCF4-PEG3
			CGB1	CCDC127		chr1_146555789_146556433	chr1_41488998_41489265		ETV4-COL26A1	PRRX1-EMILIN3
			CGB2	CCDC13		chr1_146556443_146556688	chr1_41813070_41813270		CTCF-CRABP1	ALX4-FBLN1
			CGB7	CCDC130		chr1_146976682_146977088	chr1_41837411_41838320		SOX2-ALX1	ALX3-SALL4
			CGGBP1	CCDC134		chr1_147012107_147012307	chr1_41864713_41865504		TFAP2B-SUFU	ALX4-SMNDC1
			CGN	CCDC137		chr1_147012602_147013788	chr1_41870009_41870406		TFAP2B-SAP25	TFAP2B-SEMA5A
			CGNL1	CCDC138		chr1_147051281_147051704	chr1_41882763_41883090		MYCN-ALX1	TFAP2B-HNRNPR
			CHAC1	CCDC14		chr1_147053389_147053604	chr1_41913904_41914415		TFAP2A-LMX1B	ALX1-LIX1
			CHAC2	CCDC140		chr1_147070847_147072103	chr1_41914576_41914831		ETV4-ALX4	ALX3-OLFML2B
			CHAF1A	CCDC144NL		chr1_147141899_147142099	chr1_41919976_41920567		TFAP2B-TMEM59L	PAX3-SIX1
			CHAF1B	CCDC148		chr1_147142371_147142942	chr1_42143429_42143751		TCF12-CACNA1G	TCF7L1-CRABP1
			CHAMP1	CCDC15		chr1_147362334_147362582	chr1_42143848_42144198		TFAP2B-GTF2F1	TFAP2B-SMO
			CHCHD2	CCDC150		chr1_149223246_149224250	chr1_42149990_42150192		PAX3-EFS	ALX3-PAMR1
			CHCHD7	CCDC157		chr1_149224366_149224756	chr1_42317332_42317608		ALX3-DCHS1	SOX11-LIN28B
			CHD1L	CCDC160		chr1_149858110_149858607	chr1_42367715_42368305		TFAP2A-MSMP	TFAP2B-FAM171A2
			CHD2	CCDC167		chr1_149859460_149859786	chr1_42385589_42385978		MYCN-POLR2G	PRRX2-FOXC1
			CHD3	CCDC18		chr1_149859905_149860209	chr1_42391493_42391693		PAX7-COL26A1	SOX11-FZD2
			CHD4	CCDC181		chr1_149870973_149871257	chr1_43123617_43124693		TEAD2-STRA6	ALX1-POLR2G
			CHD8	CCDC24		chr1_149871318_149871518	chr1_43147382_43148943		TEAD2-COL2A1	PRRX2-ST6GALNAC3
			CHDH	CCDC28B		chr1_149889225_149889533	chr1_43205851_43206149		ALX1-KIF26B	ALX4-TBX2
			CHEK1	CCDC3		chr1_149911011_149911247	chr1_43212849_43213051		TFAP2B-C11orf84	PRRX2-SFRP2
			CHEK2	CCDC33		chr1_149982319_149983004	chr1_43222655_43223012		TFAP2B-VASN	TFAP2B-CCDC8
			CHERP	CCDC34		chr1_150038953_150039482	chr1_43231601_43233442		ALX3-BANF1	ALX4-HIST1H4C
			CHID1	CCDC38		chr1_150039644_150039988	chr1_43243602_43243877		ALX4-CPXM1	ALX1-SH3PXD2B
			CHKA	CCDC39		chr1_150121880_150122539	chr1_43288635_43288835		ALX1-CXCL12	PITX2-GPC4
			CHKB	CCDC43		chr1_150135310_150135928	chr1_43311769_43312831		PAX3-COL24A1	MYCN-NES
			CHML	CCDC50		chr1_150145566_150145839	chr1_43365735_43366031		MYCN-LRRC4B	SOX11-BOC
			CHMP1A	CCDC51		chr1_150185786_150186171	chr1_43396766_43397016		NR2F6-EMILIN3	ALX4-H3F3C
			CHMP1B	CCDC57		chr1_150208183_150209031	chr1_43401737_43402423		TFAP2A-ZBTB12	ALX4-PXDN
			CHMP3	CCDC58		chr1_150228439_150228639	chr1_43415053_43415444		ALX1-RUNX1T1	ALX4-NRXN2
			CHMP4A	CCDC59		chr1_150232284_150232595	chr1_43423454_43425187		NR2F2-NGFR	TWIST1-RUNX1T1
			CHMP4B	CCDC65		chr1_150241328_150241685	chr1_43471453_43471651		ALX4-CBX5	TCF12-TFAP2B
			CHMP5	CCDC69		chr1_150245004_150245204	chr1_43474202_43474722		ALX4-YAP1	ALX4-COL5A1
			CHMP7	CCDC73		chr1_150266067_150266448	chr1_43501753_43502109		MYCN-GPC2	ALX3-MPPED2
			CHN1	CCDC74B		chr1_150293801_150294305	chr1_43585627_43586281		ALX4-NUTM2G	ERG-MEX3A
			CHN2	CCDC77		chr1_150336064_150336752	chr1_43613172_43613901		ALX1-SBK1	ERG-CNTFR
			CHP1	CCDC8		chr1_150337070_150337331	chr1_43672374_43672897		ALX3-KCTD12	PRRX1-RNF165
			CHPF2	CCDC80		chr1_150459602_150460066	chr1_43692790_43693256		ALX3-GTF2F1	ALX1-RASL12
			CHPT1	CCDC84		chr1_150487872_150488372	chr1_43732946_43733146		TFAP2B-TSPAN18	PRRX2-RGMA
			CHRD	CCDC85A		chr1_150521387_150521937	chr1_43814486_43815435		ALX4-HS6ST2	TFAP2B-CBX5
			CHRM1	CCDC85B		chr1_150534471_150535218	chr1_43823833_43825205		ALX4-FANCC	ALX1-KIF26A
			CHRNA3	CCDC85C		chr1_150540254_150540536	chr1_43847702_43848219		MYCN-DCHS1	ALX1-NR2F2
			CHRNA4	CCDC86		chr1_150601476_150602433	chr1_43855118_43855928		PRRX2-NES	TCF12-ALX1
			CHRNB1	CCDC88A		chr1_150669517_150670059	chr1_43891746_43892072		TFAP2A-SERTAD4	ALX4-PCDHB2
			CHRNB2	CCDC88C		chr1_150779830_150780034	chr1_43901522_43901895		POU3F1-ALX1	SHOX2-TMEM132C
			CHRNB4	CCDC9		chr1_150848602_150849516	chr1_43902008_43902302		TFAP2B-LEF1	SOX11-IGF2
			CHRNG	CCDC90B		chr1_150898562_150899246	chr1_43931000_43931772		NR2F6-COL2A1	TFAP2A-MXRA5
			CHST1	CCDC94		chr1_150947143_150947483	chr1_43938139_43938855		ALX4-NYNRIN	ALX3-F2RL2
			CHST10	CCDC97		chr1_150979223_150979500	chr1_43959668_43960057		NR2F1-TMEM132C	PRRX2-CPXM1
			CHST12	CCL25		chr1_150980741_150981037	chr1_43994852_43995166		POU3F3-NR2F1	NR2F2-PRRX2
			CHST13	CCM2		chr1_151020047_151020799	chr1_43996323_43997812		ALX4-PSMB2	TFAP2B-GPC2
			CHST14	CCM2L		chr1_151031601_151032325	chr1_44011466_44011956		ALX4-ATAT1	NR2F1-PKNOX2
			CHST2	CCNA2		chr1_151032635_151032968	chr1_44015672_44016193		TFAP2B-SCN2B	PITX2-SYT14
			CHST3	CCNB1		chr1_151042879_151043093	chr1_44023745_44024949		ALX4-SGCE	ALX4-HIF1AN
			CHSY1	CCNB1IP1		chr1_151043545_151043839	chr1_44030283_44030919		TCF12-SOX11	MYCN-TFAP2B
			CHSY3	CCNB2		chr1_151103710_151103983	chr1_44031144_44031758		ZIC1-COL26A1	TFAP2A-FOXC2
			CHTF18	CCNC		chr1_151118791_151119639	chr1_44037690_44038308		TCF7L1-ALX1	TFAP2B-NCAM1
			CHTF8	CCND1		chr1_151137772_151138866	chr1_44047901_44048199		ALX4-MCM7	ALX4-TOMM20
			CHTOP	CCND2		chr1_151162206_151162874	chr1_44172699_44173859		SOX11-COL13A1	ALX3-MSMP
			CHUK	CCND3		chr1_151170772_151171179	chr1_44185534_44186041		TFAP2B-MSTO1	ALX1-HIF1AN
			CHURC1	CCNE1		chr1_151171401_151171610	chr1_44186379_44186577		PRRX2-GLIS2	SOX11-PITX2
			CIAPIN1	CCNE2		chr1_151227024_151227526	chr1_44229124_44229516		TFAP2B-DNM1	TCF12-MSI1
			CIB1	CCNF		chr1_151299771_151300547	chr1_44230392_44230667		TCF12-EMILIN3	ALX4-HEY1
			CIB2	CCNG1		chr1_151313387_151313613	chr1_44251924_44252213		RXRB-COL2A1	TFAP2B-KCNC1
			CILP	CCNG2		chr1_151319293_151320129	chr1_44252613_44252999		PRRX2-GANAB	ALX1-MFAP4
			CILP2	CCNH		chr1_151371792_151372275	chr1_44350943_44351510		TFAP2B-RPL28	SOX11-HMCN1
			CINP	CCNI		chr1_151416376_151416581	chr1_44378353_44378778		ALX1-NR2F1	SOX11-EMX2
			CIR1	CCNI2		chr1_151431584_151431863	chr1_44379359_44380161		ALX4-CACNA2D2	TFAP2B-RSPO1
			CIRBP	CCNJ		chr1_151431912_151432333	chr1_44402062_44402515		TFAP2B-EMILIN1	ALX4-MKI67
			CISD1	CCNJL		chr1_151483525_151484466	chr1_44435310_44435878		ALX4-RPL37A	ALX4-ARHGAP28
			CISD2	CCNK		chr1_151512500_151513033	chr1_44440169_44441151		ALX1-CRABP1	PITX2-ITM2A
			CISH	CCNL1		chr1_151519600_151520060	chr1_44444261_44444925		ERG-GPC3	ALX1-RPL29
			CIT	CCNT2		chr1_151580855_151581089	chr1_44445185_44445755		TFAP2B-FBN2	TFAP2B-PDGFRA
			CITED2	CCNY		chr1_151693815_151694251	chr1_44513220_44513745		TFAP2B-MAP1LC3B2	PITX2-RCOR2
			CITED4	CCNYL1		chr1_151707573_151707816	chr1_44678883_44679427		ERG-MEX3A	ALX3-ZIM2
			CIZ1	CCR10		chr1_151735464_151736135	chr1_45082735_45083156		MYCN-NKAIN1	PRRX1-MEX3A
			CKAP2	CCS		chr1_151762793_151763516	chr1_45121256_45121510		ALX4-MRC2	ALX4-EIF4G2
			CKAP2L	CCT2		chr1_151812168_151812433	chr1_45127433_45127633		TCF4-CRABP1	ALX4-NCALD
			CKAP4	CCT3		chr1_151881771_151882430	chr1_45138046_45138380		ALX1-PTH1R	SIX1-COL2A1
			CKAP5	CCT4		chr1_151906681_151906917	chr1_45139498_45140531		ALX1-PGAM4	ALX4-FRZB
			CKS1B	CCT5		chr1_152007623_152007887	chr1_45171833_45172142		POU3F3-GLI2	ALX1-RPLP1
			CLCC1	CCT6A		chr1_152009416_152009616	chr1_45172913_45173113		ALX3-KCNK5	TEAD3-COL26A1
			CLCF1	CCT7		chr1_152020442_152020829	chr1_45180652_45181322		POU3F3-LRRC4B	ALX4-EPHA3
			CLCN2	CCT8		chr1_152083648_152083848	chr1_45187188_45187981		SOX11-ALX1	SOX11-ANP32E
			CLCN5	CD101		chr1_153483428_153483706	chr1_45196150_45197266		MSX1-ALX1	ALX3-NR2F1
			CLCN6	CD151		chr1_153510841_153511111	chr1_45205012_45206116		TCF4-PKNOX2	ALX4-CNN3
			CLCN7	CD160		chr1_153517498_153517892	chr1_45240736_45241702		TEAD3-CRABP2	ALX4-CD200
			CLCNKB	CD164		chr1_153518120_153518375	chr1_45250047_45250422		POU3F1-COL26A1	ALX1-PAFAH1B3
			CLDN10	CD200		chr1_153538928_153539204	chr1_45251792_45252497		ALX4-H1F0	SOX11-BMPR1B
			CLDN11	CD248		chr1_153540940_153541335	chr1_45260315_45260515		ALX3-SEMA5A	SOX11-NKAIN1
			CLDN12	CD27		chr1_153571142_153571501	chr1_45265337_45266352		TFAP2B-NKD1	TFAP2A-NNAT
			CLDN15	CD276		chr1_153581366_153581993	chr1_45273819_45274518		PRRX1-CRABP2	PITX2-STRA6
			CLDN19	CD2AP		chr1_153599780_153600326	chr1_45274667_45274907		TFAP2A-HNRNPUL2	ALX4-CHN1
			CLDN20	CD2BP2		chr1_153606236_153606655	chr1_45301557_45301920		ALX1-IGDCC4	TEAD2-SOX11
			CLDN23	CD302		chr1_153606766_153607045	chr1_45305350_45305566		ALX4-SNAI1	FOXC2-LUM
			CLDN3	CD320		chr1_153630941_153631566	chr1_45308498_45309314		NR2F1-POU3F3	ALX3-EDNRA
			CLDN4	CD34		chr1_153643343_153644147	chr1_45476542_45477212		TEAD3-IGDCC3	TWIST1-DPYSL5
			CLDN7	CD37		chr1_153700090_153700663	chr1_45477434_45478231		ALX4-SEPT11	PAX3-COL3A1
			CLDN9	CD3EAP		chr1_153747996_153748197	chr1_45478311_45478512		NR2F1-MYCN	ALX1-FBLN1
			CLDND2	CD4		chr1_153755768_153756429	chr1_45671262_45672527		ALX3-PAX7	ALX1-EBF3
			CLEC11A	CD40		chr1_153895096_153896060	chr1_45769118_45769987		ALX4-STMN1	ALX1-MAP1LC3B2
			CLEC18A	CD44		chr1_153918434_153918866	chr1_45792352_45792654		PAX3-ALX1	TCF4-ALX1
			CLEC18C	CD46		chr1_153918965_153919379	chr1_45793830_45794103		TFAP2B-HIF1AN	ERG-IGDCC3
			CLEC1A	CD5		chr1_153930975_153931370	chr1_45795223_45795423		HEY1-SPSB4	ALX1-SEMA6B
			CLEC2D	CD52		chr1_153935808_153936278	chr1_45805178_45806389		SIX1-STRA6	TFAP2B-KHDRBS1
			CLGN	CD58		chr1_153939659_153940401	chr1_45826749_45826979		TCF3-RCOR2	FOXL2-ALX1
			CLHC1	CD63		chr1_153958688_153959012	chr1_45956329_45957382		PRRX2-LIN28A	PRRX2-CBX5
			CLIC1	CD7		chr1_153959284_153959494	chr1_45978316_45978693		CTCF-EMILIN3	SOX11-AMOT
			CLIC4	CD70		chr1_153963061_153963308	chr1_45986981_45988005		TFAP2A-RPSAP58	ALX1-IPO9
			CLINT1	CD74		chr1_154155594_154156083	chr1_46016083_46017042		TFAP2B-ZIC1	PRRX2-SEMA5A
			CLIP1	CD79A		chr1_154192691_154193553	chr1_46035528_46036238		TFAP2A-ALX3	ALX4-SHISA2
			CLIP3	CD82		chr1_154244654_154245236	chr1_46048934_46050804		ALX1-BCL2L12	PRRX2-ZIM2
			CLIP4	CD83		chr1_154377821_154378171	chr1_46086562_46086780		TCF3-DPYSL5	ALX1-BCL9
			CLK1	CD8A		chr1_154378234_154378483	chr1_46087236_46087556		SP2-IGDCC3	TFAP2A-TMEM132C
			CLK2	CD8B		chr1_154452418_154452618	chr1_46151764_46153195		ALX1-GPR173	TFAP2B-PEAR1
			CLK4	CDAN1		chr1_154519010_154519221	chr1_46153601_46154154		ALX4-PRCC	SOX11-CBX5
			CLMP	CDC123		chr1_154531043_154531720	chr1_46215894_46216798		ALX4-CCDC160	ALX4-LDB1
			CLN3	CDC14A		chr1_154531976_154532337	chr1_46268430_46269973		ALX3-LMX1B	TFAP2B-HMGA2
			CLNS1A	CDC14B		chr1_154580484_154580859	chr1_46347247_46347603		ETV4-PRRX2	ALX3-SFRP2
			CLOCK	CDC16		chr1_154600066_154600592	chr1_46502725_46503175		TCF7L1-BMP7	ALX4-TUBB
			CLPB	CDC20		chr1_154642162_154642463	chr1_46602402_46602797		PRRX2-PCDH18	ALX1-MYCN
			CLPP	CDC23		chr1_154732990_154733322	chr1_46647433_46647669		ALX4-COL9A1	CTCF-TMEM119
			CLSPN	CDC25A		chr1_154812230_154812495	chr1_46654399_46654626		ALX4-SYNGAP1	LEF1-SOX11
			CLSTN1	CDC25B		chr1_154842629_154843056	chr1_46663732_46664517		POU3F3-EPHB3	SOX11-KHDRBS1
			CLSTN3	CDC25C		chr1_154857373_154857654	chr1_46668626_46669619		RXRB-SPSB4	SIX1-TMEM132C
			CLTCL1	CDC34		chr1_154909022_154909937	chr1_46687549_46688113		TFAP2B-ATP1A2	ALX1-BMF
			CLUAP1	CDC37		chr1_154928266_154928898	chr1_46689147_46689641		ALX3-RUNX1T1	TCF4-SIX1
			CLYBL	CDC37L1		chr1_154933818_154934622	chr1_46712649_46714185		ALX1-PAFAH1B3	TFAP2B-FBN2
			CMBL	CDC42		chr1_154943171_154943436	chr1_46767389_46769664		TFAP2B-SLITRK5	ALX4-H2AFY2
			CMSS1	CDC42BPB		chr1_154946141_154946465	chr1_46799215_46799482		TFAP2B-HNRNPL	MSX1-PRRX2
			CMTM3	CDC42BPG		chr1_154946581_154947255	chr1_46878613_46879136		ALX1-GPC4	MSX1-BMP7
			CMTM4	CDC42EP1		chr1_154947354_154947595	chr1_46879331_46879533		TFAP2B-TUFM	FOXC2-COL2A1
			CMTM7	CDC42EP2		chr1_154955459_154956036	chr1_46898592_46899163		PRRX1-SPSB4	ALX4-CXXC5
			CMTM8	CDC42EP3		chr1_154974446_154974837	chr1_46907986_46908842		RXRB-ALX4	TCF4-IGDCC3
			CMTR2	CDC42EP4		chr1_154984555_154984938	chr1_46943089_46943449		ALX4-MRPL9	ALX4-GLIS2
			CNIH1	CDC42EP5		chr1_154989676_154990294	chr1_46945675_46945875		ALX1-FOXC2	SOX11-LIN28A
			CNIH2	CDC42SE1		chr1_155022981_155023975	chr1_46955155_46956719		RARA-ALX4	SOX11-EFNB3
			CNIH3	CDC42SE2		chr1_155036030_155036365	chr1_46993589_46994038		TFAP2A-LUZP6	ALX4-C1orf54
			CNKSR1	CDC5L		chr1_155036391_155036822	chr1_47009706_47009951		TWIST1-COL1A2	PITX2-PCDH18
			CNKSR2	CDC6		chr1_155043460_155043732	chr1_47079188_47079891		TFAP2B-DCN	ALX1-TOMM20
			CNKSR3	CDC7		chr1_155057144_155057532	chr1_47081963_47082761		PRRX2-FARP1	ERG-TMEM132C
			CNN2	CDCA3		chr1_155057671_155058049	chr1_47133527_47134428		ALX3-PJA1	ALX3-COL13A1
			CNN3	CDCA4		chr1_155064049_155064252	chr1_47184257_47185225		SHOX2-PAX3	ALX4-ZNF362
			CNNM3	CDCA5		chr1_155108056_155108529	chr1_47728656_47728856		ALX3-LDB1	TFAP2A-SEMA6B
			CNNM4	CDCA7		chr1_155112896_155113165	chr1_47779136_47779386		TFAP2A-DDAH2	PRRX2-GLI3
			CNOT3	CDCA7L		chr1_155139308_155139658	chr1_47779456_47780267		SOX11-TCF7L1	ALX1-NRXN2
			CNOT6	CDCA8		chr1_155140155_155140553	chr1_47854312_47854967		CTCF-BMP7	TFAP2B-AHDC1
			CNOT6L	CDH10		chr1_155145586_155145990	chr1_47875036_47875339		ALX1-LDB1	ALX4-PEAR1
			CNPY2	CDH11		chr1_155163305_155163564	chr1_47973488_47975173		ALX4-JPH1	PRRX2-PEG10
			CNPY3	CDH15		chr1_155164433_155164864	chr1_48043538_48045015		SOX2-PAX3	ERG-MSI1
			CNPY4	CDH2		chr1_155178266_155178707	chr1_48116928_48117740		TCF4-KANK4	MYCN-RCOR2
			CNRIP1	CDH24		chr1_155178774_155179157	chr1_48118296_48118719		HEY1-PRRX2	ALX1-PLAC9
			CNTD1	CDH3		chr1_155197150_155197865	chr1_48152762_48153215		SP2-CRABP2	TFAP2B-IRX2
			CNTFR	CDH4		chr1_155210961_155211315	chr1_48153371_48153620		ALX4-TMSB15B	ALX1-ZNF362
			CNTNAP1	CDH6		chr1_155214283_155214853	chr1_48153837_48154967		ALX4-ANGPTL2	ERG-PKNOX2
			CNTNAP2	CDH7		chr1_155220497_155220796	chr1_48190705_48192261		MYCN-DACT3	SOX11-MAB21L1
			CNTRL	CDH8		chr1_155225104_155225666	chr1_48217639_48217888		TFAP2B-MARCKSL1	TEAD2-PRRX2
			CNTROB	CDHR1		chr1_155231905_155232390	chr1_48269614_48270229		ALX4-OGDHL	SOX11-NCAM1
			COA3	CDHR5		chr1_155242791_155243572	chr1_48336898_48337110		ALX4-ZIC2	PRRX2-ITGA9
			COA5	CDIP1		chr1_155246944_155247364	chr1_48337774_48338030		ALX1-PJA1	ALX3-CCDC160
			COASY	CDIPT		chr1_155278320_155278874	chr1_48341917_48342317		ALX1-GTF2F1	TFAP2A-EMILIN3
			COBLL1	CDK1		chr1_155292788_155293398	chr1_48469535_48470056		ALX4-ZFHX4	TFAP2B-GLI3
			COCH	CDK10		chr1_155293847_155294418	chr1_48470082_48470280		ALX3-MAZ	TFAP2A-FNDC5
			COG1	CDK15		chr1_155532346_155533209	chr1_48494234_48494727		ALX1-KCTD12	CTCF-CAPN6
			COG8	CDK17		chr1_155568669_155569165	chr1_48505395_48506283		ALX4-BMF	NR2F2-CRABP2
			COIL	CDK18		chr1_155579502_155580078	chr1_48517108_48517457		TFAP2A-HAS2	ALX1-PHF6
			COL11A1	CDK19		chr1_155658062_155659047	chr1_48526899_48527188		NR2F2-PKNOX2	ALX4-APH1A
			COL11A2	CDK2		chr1_155698987_155699196	chr1_49201227_49201751		TFAP2B-SCUBE1	ALX1-MGAT3
			COL12A1	CDK2AP1		chr1_155826908_155827200	chr1_49241974_49242928		ALX1-IGF2BP1	ALX3-TRIM71
			COL13A1	CDK2AP2		chr1_155829074_155829513	chr1_49243248_49243521		TWIST1-TMEM119	ALX4-CTDSP2
			COL14A1	CDK3		chr1_155830209_155830439	chr1_49283234_49283585		TFAP2B-DENND2A	TEAD2-CRABP1
			COL15A1	CDK4		chr1_155880911_155881385	chr1_51442793_51443106		ETV4-CACNA1G	SOX11-HAS2
			COL16A1	CDK5		chr1_155904021_155904536	chr1_51443153_51444239		RARG-COL26A1	TFAP2B-MAB21L1
			COL17A1	CDK5R1		chr1_155948339_155948679	chr1_51655136_51655411		TFAP2B-CNPY4	ALX1-LEF1
			COL18A1	CDK5R2		chr1_155959094_155959535	chr1_51887486_51888008		TWIST1-RNF165	TFAP2B-RGMA
			COL1A1	CDK5RAP1		chr1_155990593_155990955	chr1_51914881_51915199		MYCN-GPR173	ALX3-ROR2
			COL1A2	CDK5RAP3		chr1_156023565_156023812	chr1_52234665_52234903		PRRX2-L1TD1	SOX11-CPXM1
			COL21A1	CDK6		chr1_156024295_156024931	chr1_52362565_52362858		PRRX2-HEY1	SOX11-NR2F1
			COL22A1	CDK9		chr1_156051871_156052801	chr1_52455859_52456609		POU3F3-FBN3	TFAP2B-PTN
			COL24A1	CDKL1		chr1_156066452_156066781	chr1_52467817_52468341		ALX4-DLL3	NR2F1-TMEM119
			COL25A1	CDKL2		chr1_156075125_156075454	chr1_52498561_52499691		TEAD3-STRA6	ALX3-ITGA9
			COL26A1	CDKL5		chr1_156076152_156076352	chr1_52520599_52521457		ALX4-PBX2	PITX2-MFAP2
			COL27A1	CDKN1A		chr1_156084374_156084671	chr1_52521672_52522650		TWIST1-IGDCC3	MYCN-PEG3
			COL2A1	CDKN1B		chr1_156085007_156085293	chr1_52593153_52593467		PRRX2-TMSB15A	PRRX1-PCDH18
			COL3A1	CDKN1C		chr1_156093530_156093780	chr1_52607372_52608674		TWIST1-KANK4	PRRX1-NELL2
			COL4A1	CDKN2AIP		chr1_156099842_156100401	chr1_52632368_52633069		TFAP2B-CLK2	ALX4-CD37
			COL4A2	CDKN2D		chr1_156130720_156130943	chr1_52761981_52762284		TFAP2B-PDZD4	PITX2-CYP27C1
			COL4A3BP	CDKN3		chr1_156182629_156182902	chr1_52869354_52870753		ALX4-H3F3C	ALX3-RPSAP58
			COL4A5	CDON		chr1_156186171_156186691	chr1_53017942_53018142		TFAP2B-FLRT1	PRRX2-SHOX2
			COL5A1	CDPF1		chr1_156252228_156252914	chr1_53018225_53019684		ALX4-NREP	TFAP2B-DPF1
			COL5A2	CDR1		chr1_156265226_156265429	chr1_53033643_53033885		TFAP2B-HMCN1	ALX1-COL25A1
			COL6A1	CDR2L		chr1_156307903_156308717	chr1_53035629_53035985		TCF7L1-SOX11	ALX4-FOXP4
			COL6A2	CDRT15		chr1_156352869_156353069	chr1_53055866_53056383		TFAP2B-CD200	ALX1-NCALD
			COL6A3	CDRT4		chr1_156415646_156415863	chr1_53060779_53061017		ALX3-PRELP	TFAP2A-KBTBD11
			COL6A6	CDT1		chr1_156542252_156542570	chr1_53068041_53068454		TFAP2A-CPXM1	ALX4-NKAIN1
			COL7A1	CDV3		chr1_156571104_156571346	chr1_53094807_53095506		ALX4-ST6GALNAC3	PRRX2-HNRNPUL2
			COL8A2	CDX1		chr1_156611677_156612039	chr1_53098526_53099357		NR2F1-RNF165	ALX1-GPC2
			COL9A1	CEACAM19		chr1_156629830_156630282	chr1_53125360_53126237		ALX3-ASIC1	PAX3-HMCN1
			COL9A2	CEBPA		chr1_156645253_156645997	chr1_53144739_53145042		PRRX2-FZD2	NR2F2-SPSB4
			COLCA2	CEBPB		chr1_156647105_156647305	chr1_53151743_53152327		ALX3-PGAM4	ALX4-GPR173
			COLEC12	CEBPD		chr1_156659279_156659550	chr1_53163627_53164280		PRRX2-CYP26A1	ALX4-DYNLL2
			COLGALT1	CEBPG		chr1_156662894_156663264	chr1_53168583_53169417		TCF4-EFS	PRRX1-LUZP6
			COLGALT2	CEBPZ		chr1_156675855_156676781	chr1_53191880_53192699		TCF3-POU3F3	PRRX2-EDNRA
			COLQ	CECR2		chr1_156678127_156678530	chr1_53192797_53193019		MYCN-MDK	ALX4-MRC2
			COMMD2	CEL		chr1_156680899_156681377	chr1_53308111_53309103		TEAD3-MSI1	PRRX2-MSMP
			COMMD3	CELF1		chr1_156695584_156695900	chr1_53370411_53371106		ALX3-RNF175	PRRX1-CYP27C1
			COMMD6	CELF2		chr1_156698121_156698868	chr1_53386970_53387630		SIX2-COL2A1	PRRX2-HAS2
			COMMD7	CELF3		chr1_156710521_156711348	chr1_53420878_53421689		PRRX1-TSPAN11	TFAP2B-CD200
			COMMD8	CELF4		chr1_156716374_156716730	chr1_53480413_53480772		ALX4-RPS24	ALX4-VASH1
			COMMD9	CELF5		chr1_156716854_156717069	chr1_53480873_53481136		PHOX2A-ALX4	MYCN-LUM
			COMTD1	CELSR1		chr1_156721378_156721963	chr1_53508865_53509436		TFAP2B-ATP5L	TFAP2B-LDB1
			COPA	CELSR2		chr1_156736876_156737438	chr1_53527382_53528959		ALX4-CNN3	RARB-ALX4
			COPB1	CELSR3		chr1_156771221_156771688	chr1_53542417_53542799		TEAD4-GPC3	CTCF-NES
			COPB2	CEMP1		chr1_156785116_156785583	chr1_53553051_53553377		ALX3-FLRT1	SOX11-NID1
			COPG1	CEND1		chr1_156829990_156830217	chr1_53553506_53553788		TCF4-MSI1	ALX4-CRISPLD1
			COPG2	CENPA		chr1_156830442_156830745	chr1_53576048_53576246		TCF3-NES	PRRX1-CCDC160
			COPS2	CENPB		chr1_156862110_156862383	chr1_53581428_53582096		TFAP2B-GDF11	SOX11-CXCL12
			COPS3	CENPBD1		chr1_156872188_156872700	chr1_53587191_53587688		NR2F6-MSI1	SOX11-LMX1B
			COPS4	CENPC		chr1_156883247_156883470	chr1_53589954_53590274		TFAP2A-TSPAN11	TFAP2B-IL17RD
			COPS5	CENPE		chr1_156890102_156890356	chr1_53647737_53648001		LEF1-LUM	ALX1-PRCC
			COPS6	CENPF		chr1_156897545_156897910	chr1_53651228_53651731		ALX3-LY6G5B	PRRX2-CD248
			COPS7A	CENPH		chr1_156974161_156974383	chr1_53662233_53662931		ALX4-VARS	TCF3-ALX1
			COPS7B	CENPJ		chr1_157015502_157016020	chr1_53663817_53664342		FLI1-COL26A1	SOX11-CD200
			COPS8	CENPK		chr1_157059967_157060441	chr1_53685805_53686710		TCF12-KANK4	SOX11-SDK2
			COPZ1	CENPL		chr1_159851651_159851910	chr1_53703822_53704715		ERG-PAX3	TWIST1-TMEM119
			COPZ2	CENPM		chr1_159869827_159870192	chr1_53743872_53744142		MYCN-GPR162	FOXC1-ALX4
			COQ4	CENPN		chr1_159894972_159895540	chr1_53791684_53792770		ALX1-ASIC1	PITX2-NKD1
			COQ5	CENPO		chr1_159906280_159906536	chr1_53792840_53794197		NR2F6-CACNA1G	ERG-TMEM119
			COQ7	CENPP		chr1_159915282_159915945	chr1_53968469_53969935		ALX4-TMEM39B	TFAP2B-NR2F1
			CORO1A	CENPQ		chr1_160001564_160002096	chr1_53992206_53992792		TCF12-CRABP1	NR2F2-SOX11
			CORO1B	CENPT		chr1_160031236_160031559	chr1_54049105_54049968		ALX1-MEGF10	SOX11-MEGF10
			CORO2A	CENPV		chr1_160039907_160040312	chr1_54111471_54111698		CTCF-TMEM119	ALX4-CRB2
			CORO2B	CEP120		chr1_160075492_160075699	chr1_54121573_54122578		ALX4-PEAR1	SOX11-KBTBD11
			CORO6	CEP128		chr1_160078883_160079613	chr1_54151441_54151664		TFAP2B-CCDC97	TCF12-NES
			CORO7	CEP135		chr1_160139369_160139664	chr1_54160945_54161143		MYCN-FZD2	TWIST1-ALX4
			COTL1	CEP152		chr1_160162911_160163289	chr1_54204577_54205365		ALX4-ARSI	ALX4-NAALAD2
			COX11	CEP164		chr1_160175019_160175220	chr1_54326558_54327082		ALX3-NID1	NR2F2-COL2A1
			COX16	CEP170		chr1_160188827_160189229	chr1_54448131_54448604		TCF4-RCOR2	PRRX1-GPC4
			COX17	CEP170B		chr1_160221747_160221945	chr1_54467099_54467751		ERG-RCOR2	TFAP2A-SDK2
			COX19	CEP19		chr1_160231690_160232529	chr1_54512706_54513117		ALX4-SAPCD2	TFAP2B-IGDCC4
			COX20	CEP250		chr1_160254721_160255119	chr1_54518284_54519690		PRRX2-POLR2G	ALX1-DYNLL2
			COX4I2	CEP41		chr1_160261144_160261369	chr1_54601260_54602239		TFAP2A-CYP27C1	TCF4-CACNA1G
			COX5A	CEP55		chr1_160312906_160313305	chr1_54647428_54647691		FOXC1-BMP7	TFAP2B-GNG8
			COX5B	CEP57		chr1_160344704_160344904	chr1_54665290_54666264		TFAP2B-ANP32B	TFAP2B-HMCN1
			COX6A1	CEP63		chr1_160369716_160370593	chr1_54715529_54715791		ALX3-ANP32E	ALX1-H3F3C
			COX7A1	CEP68		chr1_160982885_160983267	chr1_54870904_54871116		ALX3-SBK1	SOX11-EPB41L2
			COX7B	CEP72		chr1_160990497_160990741	chr1_54871974_54872921		PAX3-PRRX1	TFAP2B-NR2F2
			COX7C	CEP76		chr1_160990901_160991266	chr1_54873039_54873461		FOXC1-LUM	SHOX2-RNF165
			COX8A	CEP78		chr1_161014758_161015094	chr1_54879006_54879566		ALX4-PRR3	ERG-SIX1
			CPA1	CEP85		chr1_161015505_161016098	chr1_54925348_54925679		ALX4-KIF21B	ALX4-TSPAN18
			CPAMD8	CEP85L		chr1_161067528_161067728	chr1_54927510_54928392		TFAP2B-C19orf71	PRRX1-NKD1
			CPE	CEP89		chr1_161067994_161068324	chr1_54930354_54930563		ALX4-RNASEH2A	TCF3-IGDCC3
			CPED1	CEP95		chr1_161087634_161088235	chr1_54940151_54940926		TFAP2B-PRKCSH	SOX4-CRABP1
			CPNE1	CEP97		chr1_161101949_161103051	chr1_54941028_54941521		TCF3-PIANP	TCF4-TMEM119
			CPNE7	CEPT1		chr1_161123664_161123864	chr1_54941592_54941866		ALX3-KIF26B	PRRX2-VANGL2
			CPSF3	CER1		chr1_161128997_161129788	chr1_54953650_54954338		TFAP2B-ARL3	SOX11-H2AFY2
			CPSF7	CERCAM		chr1_161135852_161136514	chr1_54954917_54955419		ALX1-HIF1AN	SHOX2-GLI2
			CPT1C	CERK		chr1_161146979_161147705	chr1_54956009_54956267		PAX7-ALX4	TFAP2B-PRCC
			CPT2	CERKL		chr1_161166924_161167376	chr1_54964971_54965740		TFAP2B-IL11RA	SIX1-CRABP2
			CPVL	CERS1		chr1_161168178_161168398	chr1_55007636_55008870		ALX1-COL13A1	ALX3-MARCKSL1
			CPXM1	CERS2		chr1_161171878_161172512	chr1_55085175_55085874		TFAP2B-ANP32E	SOX11-RFTN2
			CRABP1	CERS4		chr1_161179689_161179929	chr1_55102388_55102719		TFAP2B-COL11A1	SOX11-MPPED2
			CRABP2	CERS5		chr1_161195420_161196002	chr1_55137484_55138123		ALX4-ITGA11	SOX11-MYCN
			CRADD	CERS6		chr1_161228223_161228779	chr1_55240786_55241189		ALX3-IGF2BP1	TCF12-IGDCC3
			CRB1	CES2		chr1_161283954_161284506	chr1_55258317_55258927		TFAP2A-IRX3	PRRX2-MEGF10
			CRB2	CES3		chr1_161359531_161360401	chr1_55260611_55260837		ALX4-CACNG7	ALX3-DCHS1
			CRB3	CETN2		chr1_161369026_161369937	chr1_55323534_55323737		MSX1-KANK4	PRRX2-CCDC160
			CREB1	CETN3		chr1_161500573_161501054	chr1_55352490_55353751		TFAP2B-KCNG1	ALX1-CD200
			CREB3	CFD		chr1_161502589_161503157	chr1_55400584_55400831		ALX3-NCAM1	ALX4-PRTG
			CREB3L1	CFDP1		chr1_161719341_161720141	chr1_55403309_55403776		ALX1-SEMA5A	SOX11-IGF2BP1
			CREB3L2	CFI		chr1_161735934_161736244	chr1_55410835_55411109		ALX3-PAFAH1B3	ALX1-PDZD4
			CREB5	CFL1		chr1_161893495_161893810	chr1_55504886_55505742		ALX4-BTN2A1	CTCF-CACNA1G
			CREBRF	CFL2		chr1_161923376_161923582	chr1_55505762_55506070		TCF12-STRA6	TFAP2B-ANP32E
			CRELD1	CFP		chr1_161925911_161926234	chr1_55537183_55537494		ALX1-CECR2	ALX4-HNRNPA1
			CRIM1	CGB7		chr1_161993337_161993890	chr1_55674964_55675173		ALX4-SIX4	ALX4-PAFAH1B3
			CRISPLD1	CGGBP1		chr1_162006037_162006344	chr1_55679962_55681674		ALX1-DCN	ALX3-CBX5
			CRISPLD2	CGN		chr1_162467465_162467888	chr1_55754820_55755446		NR2F1-LUM	ALX1-PEAR1
			CRKL	CGNL1		chr1_162530990_162531904	chr1_55942440_55942673		TFAP2B-MCM7	PRRX2-F2RL2
			CRLF1	CHAC1		chr1_162600551_162600989	chr1_56536451_56536690		TFAP2A-RNF165	TCF4-MSI1
			CRLF3	CHAC2		chr1_162601316_162601599	chr1_56664868_56665144		NR2F1-LIN28A	ALX1-RBFOX2
			CRLS1	CHAD		chr1_162602031_162602332	chr1_56665545_56665835		POU3F3-SERTAD4	PRRX1-NES
			CRMP1	CHAF1A		chr1_162629023_162629226	chr1_56666073_56666532		TFAP2B-XRCC1	MYCN-ZNF423
			CROT	CHAF1B		chr1_162633464_162633823	chr1_56786747_56786945		TFAP2B-SRRT	PRRX2-NID2
			CRTAC1	CHAMP1		chr1_162635928_162636282	chr1_56844133_56844331		PAX3-L1CAM	ALX4-KLHL13
			CRTC1	CHCHD2		chr1_162666027_162666702	chr1_59165193_59166013		TFAP2B-CHTOP	TFAP2B-BMF
			CRTC2	CHCHD4		chr1_163038951_163039330	chr1_59248033_59248310		ETV4-MEX3A	PITX2-GAS1
			CRTC3	CHCHD5		chr1_163144395_163144954	chr1_59248894_59250459		ALX3-DCN	SOX11-SALL4
			CRYAB	CHCHD7		chr1_163172672_163173304	chr1_59250791_59251288		PRRX2-CD248	MYCN-CYP27C1
			CRYGD	CHD1L		chr1_163844953_163845194	chr1_59281862_59282389		MSX1-TBX2	TCF3-PKNOX2
			CRYGS	CHD2		chr1_163846305_163846775	chr1_59748639_59749468		ALX1-NCALD	ALX4-KIF26A
			CRYL1	CHD3		chr1_164545616_164545947	chr1_59816774_59817006		TCF3-COL1A2	MYCN-SBK1
			CRYZL1	CHD4		chr1_164557907_164558683	chr1_59817681_59818102		TFAP2B-IGSF9	ALX1-SMNDC1
			CS	CHD8		chr1_164572054_164572345	chr1_61454636_61454841		TFAP2B-CXXC5	TFAP2A-PIANP
			CSF1	CHD9		chr1_164580982_164581402	chr1_61492491_61492989		ALX4-KCNC1	SHOX2-MXRA5
			CSF1R	CHDH		chr1_164586370_164586663	chr1_61916677_61917213		LEF1-COL26A1	NR2F1-PRRX1
			CSGALNACT2	CHEK1		chr1_165367141_165367465	chr1_61918797_61919708		MYCN-ZBTB16	ALX4-DCN
			CSK	CHEK2		chr1_165414042_165414487	chr1_62641266_62641803		PAX3-SERTAD4	PRRX1-LIN28A
			CSNK1E	CHERP		chr1_165509173_165509562	chr1_62648914_62649896		TFAP2A-SOX8	ALX1-PDE10A
			CSNK1G2	CHFR		chr1_165796657_165797223	chr1_62660252_62661026		PHOX2A-GPC3	MYCN-SIX1
			CSNK2A1	CHGA		chr1_165798202_165798404	chr1_62694269_62694840		PKNOX2-IGDCC3	TFAP2B-CXXC5
			CSNK2A2	CHGB		chr1_165832767_165832975	chr1_62703543_62704119		ALX3-SLC6A11	ALX4-SERPINH1
			CSNK2B	CHIC2		chr1_165865096_165865436	chr1_62707406_62707735		TCF3-RPSAP58	TFAP2B-TOMM20
			CSPG4	CHID1		chr1_165868175_165868526	chr1_62728768_62729813		POU3F3-SLC6A11	TFAP2B-TMEM200A
			CSPG5	CHKA		chr1_165894015_165894215	chr1_62751778_62753069		TFAP2B-ISM1	ALX1-LAPTM4A
			CSRNP1	CHKB		chr1_166050358_166051039	chr1_62759961_62760290		ALX4-DACT1	ALX1-CNN3
			CSRNP3	CHML		chr1_166136279_166136538	chr1_62765272_62765944		ALX4-UBQLN4	ERG-NGFR
			CSRP1	CHMP1A		chr1_166808354_166808862	chr1_62784239_62785186		NR2F2-BMP7	PITX2-NES
			CSRP2	CHMP1B		chr1_166809064_166809262	chr1_62802867_62804362		POU3F3-COLEC12	PITX2-RNF165
			CST3	CHMP3		chr1_166916857_166917152	chr1_62857101_62857863		TFAP2B-C1orf54	SOX11-NREP
			CSTF2T	CHMP4A		chr1_166944737_166945304	chr1_62872479_62872749		TFAP2B-UBE2Q1	ALX3-RGMA
			CSTF3	CHMP4B		chr1_167135616_167135960	chr1_62872779_62873423		TFAP2B-RPL8	PAX7-GPC3
			CTBP2	CHMP5		chr1_167424486_167424686	chr1_62901592_62903064		TWIST1-KCTD12	PRRX2-RPSAP58
			CTC1	CHMP7		chr1_167619458_167619824	chr1_63142493_63143155		TCF7L1-PAX3	TFAP2B-MAP1LC3B2
			CTCF	CHN1		chr1_167684696_167684927	chr1_63201267_63202010		TEAD2-IGDCC3	FOXC2-PRRX2
			CTDNEP1	CHN2		chr1_168051580_168051814	chr1_63212075_63212456		ALX4-FSD1	TFAP2A-KCNQ2
			CTDP1	CHODL		chr1_168105388_168106418	chr1_63782727_63783436		CTCF-CNTFR	MSX1-SERTAD4
			CTDSP1	CHP1		chr1_168147891_168148630	chr1_63787863_63788496		ALX1-RNF175	TCF3-SIX1
			CTDSP2	CHPF2		chr1_168311889_168312213	chr1_63789058_63789749		POU3F3-RUNX1T1	TFAP2B-ARL3
			CTDSPL	CHPT1		chr1_168985829_168986157	chr1_63793251_63793605		TEAD2-CRABP2	PRRX2-PJA1
			CTF1	CHRAC1		chr1_169074967_169076069	chr1_63907062_63907783		TFAP2A-FZD2	ALX4-COL9A1
			CTGF	CHRD		chr1_169085088_169085597	chr1_63988524_63989597		ALX3-FNDC5	SHOX2-SOX4
			CTIF	CHRDL1		chr1_169303318_169303706	chr1_64041057_64041257		TFAP2B-CYP26A1	ALX1-SHISA2
			CTNNA1	CHRNA3		chr1_169396315_169396897	chr1_64058785_64059977		POU3F3-CECR2	TCF7L1-GPC3
			CTNNBIP1	CHRNA4		chr1_169903648_169903848	chr1_64076883_64077272		ALX4-SMNDC1	TFAP2B-CBX2
			CTNNBL1	CHRNA5		chr1_169911748_169911981	chr1_64081502_64081840		POU3F3-SOX4	ALX4-BCL9
			CTNND1	CHRNA7		chr1_170043510_170044108	chr1_64140082_64140638		ALX1-FLRT1	PRRX2-EMX2
			CTPS2	CHRNB1		chr1_170555204_170555850	chr1_64169326_64169669		ERG-BMP7	ALX1-HNRNPA1
			CTR9	CHRNB2		chr1_170562152_170562352	chr1_64224068_64224268		ALX4-NAT14	NR2F1-EMILIN3
			CTSH	CHRNB4		chr1_170562405_170562605	chr1_64239369_64241210		TFAP2B-PTMS	TFAP2B-FSCN1
			CTSK	CHRND		chr1_170630845_170631045	chr1_64245000_64245306		MYCN-CECR2	ERG-NES
			CTSL	CHRNG		chr1_170633557_170633798	chr1_64246311_64246572		FOXD2-BMP7	POU2F1-SOX11
			CTSW	CHST10		chr1_170655434_170655859	chr1_64394198_64395013		TFAP2A-GPR162	PRRX2-TRIM71
			CTTNBP2	CHST12		chr1_170662383_170662661	chr1_64935406_64937328		ALX1-COL3A1	ALX1-EYA1
			CTTNBP2NL	CHST13		chr1_170724986_170725322	chr1_64955647_64956485		CTCF-MSI1	ALX4-CDH11
			CTXN1	CHST14		chr1_171110376_171111210	chr1_64974428_64974628		MYCN-TGFBI	ALX4-PDE10A
			CUBN	CHST15		chr1_171233063_171233285	chr1_65005818_65006462		TFAP2B-IMPDH2	TFAP2B-RPLP1
			CUEDC1	CHST2		chr1_171454427_171455244	chr1_65038222_65038620		TFAP2B-HMGA2	FOXC2-SOX11
			CUL2	CHST3		chr1_171614124_171614441	chr1_65210155_65211752		ALX4-WDR54	NR2F2-GPC3
			CUL3	CHST5		chr1_171624412_171624728	chr1_65218085_65218730		SOX11-CNTFR	TFAP2B-EBF3
			CUL4A	CHSY1		chr1_171710947_171711643	chr1_65375517_65375819		MYCN-SNX32	PRRX2-IGF2BP1
			CUL4B	CHSY3		chr1_171750297_171750942	chr1_65467977_65468789		TCF3-GLIS2	SOX11-HNRNPH3
			CUL5	CHTF18		chr1_171868089_171868471	chr1_65613039_65613978		CTCF-STRA6	ALX3-CXCL12
			CUL7	CHTF8		chr1_172113797_172114229	chr1_65614127_65615033		TFAP2B-IGFBP4	RARB-ALX1
			CUX2	CHTOP		chr1_172114570_172114865	chr1_65687742_65688233		SHOX2-IGDCC3	PRRX1-STRA6
			CWC15	CHUK		chr1_172290663_172290934	chr1_65719762_65720821		ETV4-SPSB4	PITX2-HUNK
			CWF19L1	CIAO1		chr1_172328067_172328456	chr1_65730032_65730493		POU3F1-IGDCC3	ALX4-UBTD2
			CX3CL1	CIAPIN1		chr1_172329630_172329913	chr1_65731134_65732161		ALX4-C11orf84	TWIST1-LUM
			CXADR	CIB1		chr1_172351216_172351416	chr1_65744387_65745481		TFAP2A-TGFBI	ALX1-FRZB
			CXCL12	CIB2		chr1_172360356_172360617	chr1_65774961_65776123		POU3F1-CACNA1G	PAX3-RNF165
			CXCL14	CILP		chr1_172413037_172413498	chr1_65805264_65806241		ALX3-EDNRA	PRRX2-CDK15
			CXCR4	CILP2		chr1_172501303_172502536	chr1_65885395_65886923		ALX4-TIMELESS	CTCF-IGDCC3
			CXCR5	CINP		chr1_173389504_173389794	chr1_66899944_66900154		TFAP2B-NOTCH3	ALX1-TGFB2
			CXorf38	CIR1		chr1_173399078_173399399	chr1_66961109_66961648		ALX4-C19orf71	ALX4-SEPHS1
			CXorf40A	CIRBP		chr1_173445903_173446911	chr1_66969591_66969882		POU3F3-PAX7	ALX1-HNRNPR
			CXorf40B	CISD1		chr1_173638672_173639062	chr1_66993429_66993673		POU3F1-NGFR	PRRX2-EFNB3
			CXorf57	CISD2		chr1_173793224_173794269	chr1_66998875_67000041		ALX1-SLC6A11	ALX4-ERG
			CXorf65	CISH		chr1_174232079_174232360	chr1_67041394_67041783		MYCN-SF3B4	ALX1-MRC2
			CXXC4	CIT		chr1_174768616_174769060	chr1_67064387_67064697		NR2F2-PAX3	ALX4-NGF
			CXXC5	CITED2		chr1_174998900_174999193	chr1_67191417_67192070		RXRA-ALX4	FLI1-PRRX2
			CYB561	CITED4		chr1_175098437_175098644	chr1_67223781_67224302		ALX1-EDNRA	SOX11-MARCKSL1
			CYB561D1	CIZ1		chr1_177041400_177042072	chr1_67523968_67524533		ALX4-CAPNS1	TCF7L1-LUM
			CYB561D2	CKAP2		chr1_177114319_177114877	chr1_67926714_67927220		ALX3-COL3A1	ALX1-LDB1
			CYB5A	CKAP2L		chr1_177133687_177134077	chr1_67987578_67988205		TFAP2A-PTH1R	SOX11-TRIM71
			CYB5B	CKAP4		chr1_177139820_177140259	chr1_67998124_67998452		ALX4-HMGN2	TFAP2B-OLFML1
			CYB5R1	CKAP5		chr1_178840073_178840633	chr1_68070492_68070690		ALX4-RBFOX2	TFAP2B-BGN
			CYB5R4	CKB		chr1_178942229_178942707	chr1_68140179_68140702		TFAP2B-COL9A1	ALX1-DPF1
			CYB5RL	CKLF		chr1_178942755_178943264	chr1_68214333_68214677		TEAD2-BMP7	TFAP2B-GANAB
			CYC1	CKS1B		chr1_179334730_179335336	chr1_68215299_68216207		ALX1-ZNF423	SIX1-CNTFR
			CYCS	CLASP1		chr1_179751136_179751453	chr1_68225756_68226289		ALX4-TCOF1	PRRX1-COL1A2
			CYFIP2	CLCC1		chr1_179775547_179775812	chr1_68231831_68232303		ERG-MSI1	TFAP2B-TGFBI
			CYGB	CLCF1		chr1_179783909_179784298	chr1_68232386_68232649		ALX4-GLI3	RXRA-SPSB4
			CYP11A1	CLCN2		chr1_179846833_179847097	chr1_68257709_68258014		ALX1-MAZ	MYCN-NGFR
			CYP1A1	CLCN4		chr1_179851209_179852411	chr1_68269183_68269913		TFAP2B-COL1A1	PRRX2-MAGEF1
			CYP1B1	CLCN5		chr1_179923495_179924117	chr1_68298314_68299325		PAX3-TMEM119	TFAP2A-SERTAD4
			CYP21A2	CLCN6		chr1_179924230_179924479	chr1_68319390_68319703		ALX3-LRRTM1	TFAP2A-COLEC12
			CYP26A1	CLCN7		chr1_180123475_180124310	chr1_68353967_68354731		RXRA-IGDCC3	PAX3-MXRA5
			CYP27C1	CLCNKB		chr1_180190713_180190913	chr1_68363031_68363510		POU3F3-NELL2	TWIST1-FAP
			CYP2S1	CLDN10		chr1_180471298_180472166	chr1_68422752_68422998		ALX4-FOXP4	ALX1-CUEDC1
			CYP2U1	CLDN11		chr1_180485005_180485345	chr1_68577517_68577794		MYCN-MOXD1	ALX1-NKAIN1
			CYR61	CLDN12		chr1_180600875_180601934	chr1_68606747_68607057		ALX4-DENND2A	ALX4-TGFBI
			CYS1	CLDN15		chr1_180881413_180881758	chr1_68639729_68640048		TCF4-MDFI	PAX3-PITX2
			CYTH1	CLDN18		chr1_180895582_180896131	chr1_68684175_68684608		ALX1-NCAM1	FOXC2-PRRX1
			CYTH2	CLDN19		chr1_180991594_180992448	chr1_68696926_68697909		TFAP2B-SMNDC1	ALX4-HMGN2
			CYTH3	CLDN2		chr1_181057528_181057996	chr1_68698016_68698893		TCF7L1-NGF	ALX4-FREM2
			CYTL1	CLDN20		chr1_181111573_181111959	chr1_68758877_68759101		NR2F1-RPSAP58	TFAP2B-IPO9
			CYYR1	CLDN23		chr1_182602784_182603123	chr1_68759226_68759781		MYCN-FOXC1	ALX3-EFNB3
			DAAM2	CLDN3		chr1_182603842_182604145	chr1_68785734_68786429		NR2F1-SALL4	SOX11-SHOX2
			DAB2	CLDN4		chr1_182668664_182669432	chr1_68908801_68909149		TEAD2-LUM	PRRX2-SALL4
			DAB2IP	CLDND2		chr1_182708826_182709068	chr1_70203322_70203524		PRRX2-L1CAM	SOX11-F2RL2
			DACT1	CLEC11A		chr1_182808199_182808995	chr1_70204684_70205286		ALX4-ERG	ALX4-SFRP1
			DACT3	CLEC1A		chr1_182991779_182992998	chr1_70380618_70381353		ALX4-SDK1	TFAP2A-EPHB3
			DAD1	CLEC2D		chr1_182993095_182993330	chr1_70819394_70820846		ALX3-RASL12	SOX11-CCDC160
			DAG1	CLGN		chr1_183009059_183009455	chr1_70926690_70927306		TWIST1-SOX4	TFAP2A-MYCN
			DAGLB	CLHC1		chr1_183203945_183204345	chr1_70953598_70953835		ALX4-PTGES3	PRRX1-SBK1
			DALRD3	CLIC1		chr1_183573171_183573822	chr1_71515727_71515977		SOX2-LUM	TFAP2A-IGF2BP1
			DAPK1	CLIC4		chr1_183604749_183605499	chr1_71545898_71546097		TFAP2B-SF3A2	PITX2-LUZP6
			DAPK2	CLINT1		chr1_183773634_183773934	chr1_71546187_71547192		ALX3-BCL2L12	TFAP2B-FLRT1
			DAPK3	CLIP1		chr1_183774147_183774483	chr1_72115887_72116195		MYCN-NID1	RARB-PRRX2
			DARS	CLIP3		chr1_183811678_183811994	chr1_72747986_72748286		SP2-SPSB4	SOX11-MSMP
			DAXX	CLIP4		chr1_183828756_183829400	chr1_75139088_75139805		TEAD2-NGFR	SHOX2-TWIST1
			DAZAP1	CLK1		chr1_183843385_183843619	chr1_75155612_75155810		TFAP2B-DPF2	ALX4-ANTXR1
			DAZAP2	CLK2		chr1_183991814_183992241	chr1_75256979_75257177		ALX4-CHERP	ALX1-FOXP4
			DBF4B	CLK3		chr1_184005667_184006064	chr1_75258073_75258519		ALX1-PIANP	ALX4-LOXL1
			DBH	CLK4		chr1_184006426_184006723	chr1_76080245_76080988		ALX1-TFAP2B	ALX4-SCUBE1
			DBN1	CLMP		chr1_185002809_185003054	chr1_76081156_76082716		ALX4-IGF2	ALX4-MGAT3
			DBNDD1	CLN3		chr1_185014214_185014830	chr1_76098084_76098313		ALX4-ZNF581	ALX1-HNRNPH3
			DBNDD2	CLN5		chr1_185014883_185015281	chr1_76109145_76109549		MYCN-KCTD12	SIX1-ALX4
			DBP	CLN6		chr1_185015345_185015557	chr1_76143788_76143986		TFAP2B-CUL7	TFAP2B-FGFR2
			DBX1	CLN8		chr1_185139419_185139813	chr1_76189665_76190780		SOX11-NGF	ALX4-TRA2A
			DCAF11	CLNS1A		chr1_185285263_185285615	chr1_76251422_76252280		POU3F3-ZNF423	ALX4-NASP
			DCAF12	CLOCK		chr1_185286217_185286939	chr1_76506113_76506362		TCF3-TMEM132C	SOX11-LRRC4B
			DCAF12L2	CLP1		chr1_185615328_185615725	chr1_76518622_76519260		ALX1-OGDHL	ALX1-SNAI1
			DCAF13	CLPB		chr1_185702940_185703669	chr1_76590751_76591769		TCF3-EFS	PITX2-ZNF423
			DCAF15	CLPP		chr1_185704733_185705181	chr1_76601568_76601792		ALX4-ZNF771	ALX4-HNRNPH3
			DCAF16	CLPTM1L		chr1_185744658_185745229	chr1_77273522_77274210		TFAP2B-NTN3	ALX3-PJA1
			DCAF7	CLSPN		chr1_185757600_185757923	chr1_77591974_77592228		ALX4-C4orf19	SOX11-MFAP4
			DCAF8	CLSTN1		chr1_185929925_185930286	chr1_77631444_77631802		TFAP2B-NASP	PRRX1-RCOR2
			DCBLD1	CLSTN3		chr1_185934948_185935148	chr1_77684569_77685316		ALX4-SMOC1	PRRX2-NID1
			DCDC2	CLTCL1		chr1_186245036_186245258	chr1_77737473_77738215		ALX3-NCALD	TFAP2A-KIF26B
			DCHS1	CLU		chr1_186251763_186252020	chr1_77747305_77748641		TEAD3-PRRX2	ALX4-PDZD4
			DCHS2	CLUAP1		chr1_186468378_186468580	chr1_77979902_77980978		POU3F3-TCF7L1	TFAP2B-TMEM258
			DCLK1	CLUH		chr1_186471251_186471466	chr1_77981209_77981512		ALX4-MDK	TCF3-PRRX1
			DCLK2	CLYBL		chr1_186649259_186650233	chr1_78224754_78225782		POU3F3-MSMP	PAX3-COL24A1
			DCLRE1A	CMBL		chr1_186943865_186944203	chr1_78353781_78355012		TFAP2B-DYNLL2	TWIST1-BMP7
			DCLRE1B	CMC1		chr1_196577424_196578599	chr1_78366433_78366723		POU3F3-RNF175	NR2F1-PEG3
			DCN	CMC4		chr1_197115429_197116048	chr1_78414730_78415129		MYCN-SIX1	TEAD3-PRRX2
			DCPS	CMIP		chr1_197237173_197237542	chr1_78443813_78444180		TFAP2B-VAMP2	ERG-ALX1
			DCTN2	CMPK2		chr1_200378871_200379600	chr1_78444283_78445363		ALX3-PIANP	TCF12-SIX1
			DCTN5	CMSS1		chr1_200457834_200458083	chr1_78469682_78470714		SOX2-ALX4	ALX1-DCN
			DCTPP1	CMTM3		chr1_200589577_200590155	chr1_78511108_78511308		ALX3-PTX3	ALX1-WASF2
			DCX	CMTM4		chr1_200707750_200708776	chr1_78511618_78512454		ALX4-TRIB2	ALX4-PGAM4
			DCXR	CMTM6		chr1_200772051_200772353	chr1_78757657_78757911		POU3F3-ZIC1	ALX1-EPHA3
			DDA1	CMTM7		chr1_200992479_200993115	chr1_78758087_78758501		MYCN-CD200	SOX11-DACT1
			DDAH1	CMTM8		chr1_200993402_200993781	chr1_78873976_78874176		SOX11-DPYSL5	ALX4-IRX2
			DDAH2	CMTR1		chr1_201012073_201012275	chr1_78934198_78935061		PRRX2-OLFML1	TFAP2A-MDK
			DDB1	CMTR2		chr1_201083225_201083645	chr1_84630232_84630498		ALX4-CCDC97	ALX4-HS6ST2
			DDC	CNBP		chr1_201123210_201123919	chr1_84635716_84636155		TFAP2B-EIF5A	NR2F2-ALX4
			DDIT4L	CNEP1R1		chr1_201139624_201140340	chr1_84763970_84765085		TCF12-MSI1	FOXC1-BMP7
			DDOST	CNIH1		chr1_201153966_201154470	chr1_84899495_84899739		SOX11-TSPAN11	PITX2-MLLT11
			DDR1	CNIH2		chr1_201345694_201345894	chr1_84944678_84945588		FLI1-PRRX2	TFAP2B-BMPR1B
			DDR2	CNIH3		chr1_201353267_201353553	chr1_84971259_84972577		ALX4-ATP5L	FOXL2-GPC3
			DDTL	CNKSR1		chr1_201386814_201387337	chr1_85039560_85040494		ALX4-C1QTNF4	ALX4-DDIT4L
			DDX1	CNKSR2		chr1_201420052_201420370	chr1_85163862_85164090		TWIST1-NGF	PRRX1-COLEC12
			DDX10	CNKSR3		chr1_201469736_201470147	chr1_85219217_85219576		TFAP2B-ARID1A	TFAP2A-CD248
			DDX11	CNN1		chr1_201482206_201482415	chr1_85293769_85293973		PRRX2-NRXN2	ALX1-RBM4B
			DDX18	CNN2		chr1_201499961_201500171	chr1_85294114_85294439		TFAP2A-MLLT11	TFAP2B-POLR2G
			DDX23	CNN3		chr1_201507946_201508445	chr1_85294524_85294722		POU3F1-KANK4	TFAP2A-MSMP
			DDX24	CNNM1		chr1_201531343_201531783	chr1_85337109_85337444		TFAP2A-GANAB	ALX1-SERPINH1
			DDX25	CNNM2		chr1_201583341_201583760	chr1_85358112_85359298		TEAD2-PRRX2	NR2F1-RPSAP58
			DDX27	CNNM3		chr1_201589175_201589471	chr1_85401745_85402222		TFAP2A-COL1A2	ALX4-CYYR1
			DDX28	CNNM4		chr1_201618460_201618822	chr1_85410382_85411170		MSX1-COL2A1	CTCF-PKNOX2
			DDX39A	CNOT3		chr1_201619598_201619798	chr1_85413238_85413598		ALX1-TEAD2	ALX4-HNRNPR
			DDX39B	CNOT6		chr1_201624331_201624888	chr1_85527507_85528200		POU3F3-DCHS1	TFAP2B-BMP5
			DDX41	CNOT6L		chr1_201625821_201626175	chr1_85690447_85691064		NR2F2-SOX11	ALX4-GNG8
			DDX42	CNOT7		chr1_201647938_201648253	chr1_85709533_85710407		TCF3-EPHB3	SOX11-VCAN
			DDX46	CNOT8		chr1_201663232_201663448	chr1_85724585_85725786		MYCN-CCDC8	PRRX1-COL3A1
			DDX47	CNPPD1		chr1_201672165_201672423	chr1_85741571_85742727		SIX1-KANK4	ALX3-HNRNPUL2
			DDX49	CNPY2		chr1_201673174_201673626	chr1_85794674_85794922		NR2F2-LIN28A	ALX1-LPAR4
			DDX50	CNPY3		chr1_201678597_201678926	chr1_85872937_85873137		SIX1-PRRX2	ALX1-UFC1
			DDX51	CNPY4		chr1_201693858_201694211	chr1_85929916_85931227		SHOX2-KANK4	SOX9-CRABP1
			DDX55	CNRIP1		chr1_201732563_201732897	chr1_85960067_85960502		ALX1-PRMT1	ALX1-ZNF428
			DDX56	CNST		chr1_201762212_201762500	chr1_85968298_85968752		ALX4-FBLL1	TFAP2B-SOX4
			DDX58	CNTD1		chr1_201790673_201791038	chr1_85986944_85987525		MYCN-KHDRBS1	SOX12-CRABP1
			DDX6	CNTFR		chr1_201798089_201798862	chr1_85992739_85993397		RARB-IGDCC3	TCF12-KANK4
			DEAF1	CNTN1		chr1_201857670_201858028	chr1_86010187_86010921		SOX8-KANK4	RXRA-GPC3
			DECR1	CNTNAP1		chr1_201895163_201895375	chr1_86035748_86035949		TFAP2B-UBQLN4	TFAP2B-OLFML2B
			DECR2	CNTNAP2		chr1_201910462_201911270	chr1_86036695_86037088		PRRX1-HAS2	ALX4-FZD7
			DEDD	CNTNAP5		chr1_201915521_201916011	chr1_86042209_86043091		POU3F3-GNG8	TWIST1-COL26A1
			DEDD2	CNTRL		chr1_201924317_201924897	chr1_86046231_86047445		TWIST1-MYCN	ALX1-C1orf54
			DEF6	CNTROB		chr1_201978800_201979190	chr1_86072823_86073361		TFAP2A-RBM4B	TFAP2B-RBM4B
			DEFB1	COA3		chr1_201979290_201979741	chr1_86078896_86079096		TEAD4-ALX4	ALX4-CUEDC1
			DENND1A	COA4		chr1_201998942_201999262	chr1_86173553_86174479		TFAP2A-IL17RD	ALX1-FGD1
			DENND1C	COA5		chr1_202036835_202037115	chr1_86534098_86534307		ALX4-SP2	ETV4-SOX11
			DENND2A	COASY		chr1_202088073_202088415	chr1_86534380_86534677		POU3F1-TMEM119	NR2F1-MDFI
			DENND4B	COBLL1		chr1_202091747_202091967	chr1_86620227_86621275		ALX4-EIF5AL1	TCF3-KANK4
			DENND5A	COCH		chr1_202104331_202104596	chr1_86621476_86621750		MYCN-MFAP4	ALX4-CCNJ
			DENND6B	COG1		chr1_202310992_202311370	chr1_86621960_86622958		TFAP2B-PACSIN3	TCF7L1-PRRX2
			DENR	COG3		chr1_202311989_202312260	chr1_86662606_86663591		TCF3-GLI2	MYCN-FOXC1
			DEPDC4	COG4		chr1_202317489_202318451	chr1_86684118_86684316		TFAP2B-ASIC1	PRRX2-PAMR1
			DEPDC7	COG8		chr1_202336500_202337014	chr1_86861084_86861341		MYCN-DDAH2	SOX11-CECR2
			DEPTOR	COIL		chr1_202514093_202514515	chr1_86861397_86862216		PRRX1-POU3F3	ALX4-MEX3B
			DERL2	COL11A1		chr1_202521729_202522139	chr1_86885099_86885356		TFAP2B-PCDHGB7	SOX11-SHISA2
			DESI2	COL11A2		chr1_202558297_202558737	chr1_86956894_86957132		ALX1-RPLP1	ALX3-SEPT11
			DET1	COL12A1		chr1_202627967_202628669	chr1_87206729_87207042		NR2F1-GNG8	TFAP2A-MEGF10
			DEXI	COL13A1		chr1_202679507_202679768	chr1_87299094_87299668		ALX4-CARM1	ALX3-PBX1
			DFFA	COL14A1		chr1_202688736_202688938	chr1_87379611_87381534		PRRX2-LAMA1	ALX4-NRP1
			DFFB	COL15A1		chr1_202779773_202780211	chr1_87490913_87491223		TFAP2B-SPRN	SOX11-FAP
			DFNB59	COL16A1		chr1_202804792_202804994	chr1_87617631_87617953		TEAD3-CACNA1G	ALX1-ANTXR1
			DGAT1	COL17A1		chr1_202829994_202830334	chr1_87758423_87758989		RARG-IGDCC3	TFAP2B-THY1
			DGAT2	COL18A1		chr1_202830441_202831029	chr1_87796970_87797626		PRRX2-MSMP	POU2F1-PRRX2
			DGCR6	COL1A1		chr1_202857579_202858484	chr1_87814376_87814893		ALX3-FREM2	PITX2-FLRT3
			DGCR8	COL1A2		chr1_202895978_202896675	chr1_88108092_88108923		MYCN-EFNB3	ALX4-AMPH
			DGKA	COL21A1		chr1_202927266_202927722	chr1_88292345_88292664		TFAP2A-DACT3	TFAP2B-TEAD2
			DGKZ	COL22A1		chr1_202936210_202936663	chr1_89529831_89530317		ALX1-KCNK5	PRRX2-MARCKSL1
			DGUOK	COL23A1		chr1_202995299_202995873	chr1_89823866_89824208		NR2F2-GPC3	SOX11-EPHA3
			DHCR24	COL24A1		chr1_203008509_203008768	chr1_90013217_90013421		TFAP2B-AHDC1	TCF12-PRRX1
			DHDDS	COL25A1		chr1_203026903_203027457	chr1_90032305_90032732		PAX3-STRA6	PAX3-CAPN6
			DHDH	COL26A1		chr1_203087001_203087247	chr1_90071373_90071619		ALX1-EBF3	TFAP2B-SLITRK5
			DHFR	COL27A1		chr1_203144876_203145154	chr1_90097984_90099291		ALX3-SF3B4	TCF4-MDFI
			DHRS13	COL2A1		chr1_203236465_203236708	chr1_90099466_90099679		NR2F1-DCHS1	ALX4-IGF2BP3
			DHRS7	COL3A1		chr1_203242310_203242521	chr1_90163557_90163983		SIX1-SIX1	CTCF-PAX3
			DHX15	COL4A1		chr1_203247654_203248009	chr1_90286165_90287612		ALX4-EIF5A	ALX3-CECR2
			DHX16	COL4A2		chr1_203259573_203259951	chr1_90308389_90309763		FLI1-IGDCC3	NR2F1-TMEM132C
			DHX33	COL4A3BP		chr1_203274268_203274911	chr1_90376382_90376724		RXRG-COL26A1	FOXC1-CRABP1
			DHX37	COL4A5		chr1_203296334_203297161	chr1_90452782_90453297		ALX4-SFPQ	PITX2-IL17RD
			DHX38	COL5A1		chr1_203315180_203315789	chr1_90460244_90461317		NR2F1-TSPAN11	FOXC2-CRABP2
			DHX57	COL5A2		chr1_203330041_203330246	chr1_90511535_90511796		ALX4-FAM117A	MSX2-GPC3
			DHX8	COL5A3		chr1_203396260_203396458	chr1_91486782_91488069		ALX4-SRSF9	ALX4-LZTS1
			DHX9	COL6A1		chr1_203398308_203398813	chr1_91748364_91748612		NR2F6-BMP7	ALX1-CRISPLD1
			DIAPH1	COL6A2		chr1_203417726_203417953	chr1_91869610_91870725		PKNOX2-PKNOX2	PAX3-OLFML2B
			DIAPH3	COL6A3		chr1_203420912_203421252	chr1_91966055_91967380		ALX4-SOSTDC1	TCF3-GLI2
			DICER1	COL6A6		chr1_203424588_203425154	chr1_91974234_91974555		HEY1-COL2A1	ALX4-RASL11B
			DIMT1	COL7A1		chr1_203435018_203435432	chr1_92056804_92057077		ALX1-KHSRP	PRRX2-PTN
			DIP2A	COL8A2		chr1_203447781_203447979	chr1_92351008_92352155		SOX11-SHISA2	ALX1-TSPAN18
			DIP2C	COL9A1		chr1_203456486_203457180	chr1_92392848_92393088		RARG-SPSB4	ALX4-FSCN1
			DIRC2	COL9A2		chr1_203524890_203526018	chr1_92756994_92757260		TCF3-SDK2	NR2F1-MEX3A
			DIXDC1	COLCA2		chr1_203570453_203570693	chr1_92764054_92765120		TWIST2-SPSB4	ALX3-CRMP1
			DKK2	COLEC12		chr1_203595663_203596291	chr1_92941815_92942213		TFAP2B-MEGF10	ALX1-RASL11B
			DKK3	COLGALT1		chr1_203597542_203597893	chr1_92950219_92950596		ALX3-GNG8	TFAP2A-CPXM1
			DLEU1	COLGALT2		chr1_203598589_203598849	chr1_92951132_92951637		ALX4-ZIC1	PITX2-KCTD12
			DLEU7	COLQ		chr1_203608033_203608341	chr1_93222168_93222373		MYCN-RGMA	PITX2-COL3A1
			DLG3	COMMD10		chr1_203636896_203637117	chr1_93235606_93235817		SOX11-PRRX2	ALX4-LAPTM4A
			DLG4	COMMD2		chr1_203659898_203660304	chr1_93250142_93251136		TCF12-GPC3	ERG-PEG3
			DLG5	COMMD3		chr1_203764524_203764844	chr1_93297310_93298154		ALX1-DCHS1	ALX4-C11orf84
			DLGAP5	COMMD4		chr1_203764874_203765300	chr1_93324434_93325218		TFAP2B-PRPF38A	TFAP2B-SSBP3
			DLK1	COMMD5		chr1_203830413_203831066	chr1_93328257_93328462		TFAP2A-LOXL1	ALX4-POU3F3
			DLK2	COMMD6		chr1_204042023_204042358	chr1_93425985_93427693		NR2F2-RCOR2	TFAP2B-PAFAH1B3
			DLL3	COMMD7		chr1_204042414_204042614	chr1_93459702_93460010		ALX4-SFRP2	MSX1-ALX4
			DLX1	COMMD8		chr1_204046180_204046387	chr1_93487191_93487479		POU3F1-SOX11	PRRX2-CRMP1
			DLX2	COMMD9		chr1_204053578_204053932	chr1_93494878_93495227		TEAD3-POU3F3	TFAP2A-MLLT11
			DLX3	COMTD1		chr1_204063471_204063808	chr1_93498536_93498798		PAX3-DCHS1	SIX1-CYYR1
			DLX4	COPA		chr1_204098166_204098477	chr1_93521816_93522125		ALX3-TEAD2	PRRX2-CXCL12
			DMPK	COPB1		chr1_204121044_204121477	chr1_93527610_93528177		MYCN-MAZ	ALX4-CTDSPL
			DMRT2	COPB2		chr1_204131636_204131854	chr1_93544112_93544319		TFAP2B-SDC1	TCF7L1-ALX4
			DMTF1	COPE		chr1_204183490_204183703	chr1_93544371_93545741		NR2F2-LUM	PRRX2-NNAT
			DMXL1	COPG1		chr1_204195547_204195745	chr1_93546041_93546334		TFAP2A-MDK	TWIST1-KANK4
			DMXL2	COPG2		chr1_204276760_204276972	chr1_93645152_93646647		MYCN-HNRNPH3	PRRX2-ATP5EP2
			DNA2	COPRS		chr1_204317956_204318206	chr1_93770300_93770518		ALX4-XRCC1	ALX1-GPR173
			DNAAF2	COPS2		chr1_204319985_204320577	chr1_93810907_93812057		TEAD3-CRABP1	ALX4-LUC7L3
			DNAAF3	COPS3		chr1_204347369_204347617	chr1_93913252_93914574		MYCN-MARCKSL1	TCF4-EMILIN3
			DNAJA1	COPS4		chr1_204463138_204463502	chr1_93914645_93914846		NR2F6-ALX1	SOX11-PIANP
			DNAJA3	COPS5		chr1_204475600_204475877	chr1_94040946_94041829		ALX4-CNPY4	PRRX2-LRRC4B
			DNAJB14	COPS6		chr1_204476017_204476331	chr1_94041902_94042623		TCF4-SDK2	TFAP2B-COL1A1
			DNAJB2	COPS7A		chr1_204776123_204776593	chr1_94049867_94050209		ZIC2-COL26A1	PRRX2-AMOT
			DNAJB4	COPS7B		chr1_204797691_204797891	chr1_94057292_94058009		FOXD2-COL2A1	ALX4-UBQLN4
			DNAJB5	COPS8		chr1_204859076_204859467	chr1_94065618_94065818		TFAP2B-RPS2	SOX11-ANTXR1
			DNAJC11	COPZ1		chr1_204978835_204979328	chr1_94069189_94069464		TFAP2B-PLEKHG2	ALX4-IGDCC4
			DNAJC17	COPZ2		chr1_204980633_204980836	chr1_94080439_94080718		MYCN-IGF2	ALX3-MAGEF1
			DNAJC18	COQ10A		chr1_205090949_205091622	chr1_94085607_94086472		PRRX1-EFS	TFAP2B-ST6GALNAC3
			DNAJC19	COQ3		chr1_205196807_205197196	chr1_94166303_94166515		TFAP2B-PTOV1	ALX4-FLRT1
			DNAJC2	COQ4		chr1_205263715_205263904	chr1_94168262_94168462		POU3F3-HNRNPUL2	ALX3-FNDC5
			DNAJC30	COQ5		chr1_205290760_205291181	chr1_94187882_94189052		POU3F3-TSPAN11	ALX3-MOXD1
			DNAJC4	COQ7		chr1_205410952_205411621	chr1_94205859_94206727		ALX4-LUC7L3	ALX4-SNCAIP
			DNAJC6	CORIN		chr1_205454543_205454956	chr1_94248202_94248402		TEAD2-CACNA1G	FOXC1-SPSB4
			DNAJC7	CORO1A		chr1_205473866_205474364	chr1_94279551_94280099		ALX4-TCF15	PITX2-SOX11
			DNAJC8	CORO1B		chr1_205560804_205561348	chr1_94282507_94282806		ALX4-LMCD1	TCF3-TMEM132C
			DNALI1	CORO2A		chr1_205628074_205628272	chr1_94311719_94312433		ALX4-LAPTM4A	ALX3-GLI3
			DNASE1	CORO2B		chr1_205718341_205718985	chr1_94312600_94313786		TFAP2B-CSPG4	TWIST1-GPC4
			DNASE2	CORO6		chr1_205744268_205744781	chr1_94344227_94345150		ALX4-SNX32	TEAD2-COL26A1
			DND1	CORO7		chr1_205797479_205797709	chr1_94511089_94511624		NR2F2-EFS	ALX4-BAMBI
			DNHD1	COTL1		chr1_205811411_205811626	chr1_94512395_94512746		PAX3-PDZD4	SHOX2-MLLT11
			DNM1	COX10		chr1_206730229_206730914	chr1_94527003_94527527		MYCN-LUZP6	CTCF-MEX3A
			DNM1L	COX11		chr1_206808595_206809364	chr1_94528919_94529428		ALX1-PTX3	ALX4-EIF5AL1
			DNM2	COX15		chr1_206837332_206837780	chr1_94534483_94535151		TFAP2B-NAT14	TFAP2B-COL24A1
			DNM3	COX16		chr1_207226198_207226828	chr1_94560734_94561224		TFAP2B-NCAM1	ALX4-C11orf57
			DNMT1	COX17		chr1_207793702_207794038	chr1_94581893_94583120		ALX3-CRABP1	PITX2-COL1A2
			DNMT3A	COX18		chr1_208093251_208093499	chr1_94591780_94592119		ALX1-TWIST1	ALX3-CDK15
			DNMT3B	COX19		chr1_208093747_208094329	chr1_94702346_94703595		TFAP2B-CARM1	ALX1-HEY1
			DNPEP	COX20		chr1_208098522_208098935	chr1_94712747_94713553		TFAP2A-EFNB3	TCF3-DPYSL5
			DNTTIP1	COX5A		chr1_208378566_208378938	chr1_94792952_94793234		POU3F3-MLLT11	ALX3-VASH2
			DNTTIP2	COX5B		chr1_208405279_208405668	chr1_94801443_94801772		TFAP2B-THY1	ERG-ZNF423
			DOC2A	COX6A1		chr1_208531071_208531353	chr1_94805032_94805381		PRRX2-LUZP6	TCF12-NGFR
			DOC2B	COX6B1		chr1_208649704_208650153	chr1_94816700_94818014		ALX4-PRPF38B	TFAP2B-PLAC9
			DOCK1	COX6C		chr1_209756905_209757118	chr1_94850971_94851260		POU3F3-PCOLCE	ALX4-WASF2
			DOCK10	COX7A1		chr1_209759061_209759261	chr1_95016107_95016307		ALX3-GSK3A	MYCN-MDFI
			DOCK11	COX7B		chr1_209848600_209849099	chr1_95018906_95019190		TFAP2A-H2AFY2	ALX1-CYYR1
			DOCK7	COX7C		chr1_209921000_209921509	chr1_95045416_95045830		NR2F1-LUZP6	PRRX2-PIANP
			DOHH	COX8A		chr1_209957733_209958205	chr1_95072414_95072738		PRRX2-SEMA6B	SOX11-HNRNPR
			DOK1	CPA1		chr1_210001093_210001623	chr1_95082319_95082600		ALX3-APH1A	SHOX2-MEX3A
			DOK3	CPAMD8		chr1_210027699_210027974	chr1_95088404_95088631		TFAP2B-FEN1	SHOX2-NKD1
			DOK4	CPD		chr1_210042755_210043082	chr1_95100513_95100827		ALX1-SDC1	TCF4-PRRX1
			DOK5	CPE		chr1_210043419_210044115	chr1_95140840_95141135		MYCN-COL24A1	ALX4-RBFOX2
			DOK6	CPED1		chr1_210044248_210044461	chr1_95201278_95201509		PRRX2-SHISA2	SOX11-CNN3
			DOLK	CPLX2		chr1_210111006_210112043	chr1_95239663_95239981		MYCN-GAS1	PRRX1-ZNF423
			DOLPP1	CPNE1		chr1_210405462_210406365	chr1_95270075_95270329		CTCF-PKNOX2	TFAP2B-H3F3C
			DONSON	CPNE2		chr1_210410469_210410718	chr1_95287471_95287831		ETV4-EMILIN3	ALX4-NYNRIN
			DPAGT1	CPNE7		chr1_210435384_210436231	chr1_95309155_95309355		MYCN-FNDC5	ALX1-DNMT3A
			DPEP1	CPS1		chr1_210445850_210446489	chr1_95330943_95331156		PRRX2-FRZB	SOX11-RASL11B
			DPF1	CPSF1		chr1_210465097_210466138	chr1_95331791_95332386		TFAP2B-FOXC2	TFAP2A-H2AFY2
			DPF2	CPSF3		chr1_210468271_210468716	chr1_95339483_95339959		TFAP2B-SRSF4	TFAP2B-RPL22
			DPH2	CPSF4		chr1_210567007_210567387	chr1_95349387_95350106		TEAD3-LUM	TFAP2A-LUZP6
			DPH3	CPSF7		chr1_210573994_210574329	chr1_95375034_95375553		PAX3-SIX1	SHOX2-NELL2
			DPH5	CPT1C		chr1_211432078_211432944	chr1_95384719_95385591		SOX11-HAS2	ALX4-ZNF428
			DPM2	CPT2		chr1_211434114_211434426	chr1_95391118_95391667		TFAP2B-PKDCC	ALX4-PLS3
			DPP3	CPVL		chr1_211496833_211497031	chr1_95391741_95393480		ERG-NGF	ALX3-LIX1
			DPP7	CPXM1		chr1_211732841_211733418	chr1_95446116_95446725		TCF7L1-TMEM132C	ALX4-L1TD1
			DPP8	CR1		chr1_211848716_211849507	chr1_95455527_95455901		MYCN-ABHD16B	TFAP2B-POU3F3
			DPP9	CR1L		chr1_211854141_211854344	chr1_95468263_95468461		ALX4-SPC24	ALX1-BTF3
			DPY19L2	CR2		chr1_211871884_211872082	chr1_95472235_95472595		TFAP2B-SALL4	ALX4-KCNC1
			DPY19L4	CRABP1		chr1_212185390_212185588	chr1_95479569_95480189		POU3F3-LAMA1	NR2F6-CRABP2
			DPYSL3	CRABP2		chr1_212208291_212209200	chr1_95507167_95507455		ALX4-SRSF4	SOX11-ERG
			DPYSL4	CRADD		chr1_212393070_212393425	chr1_95508854_95509335		RXRB-KANK4	TCF12-TMEM132C
			DPYSL5	CRAT		chr1_212588072_212588474	chr1_95538053_95538939		TFAP2A-POLR2G	PRRX2-SEPT11
			DR1	CRB1		chr1_212650410_212650807	chr1_95552558_95553077		FOXC2-BMP7	NR2F1-ZNF423
			DRAP1	CRB2		chr1_212659694_212660026	chr1_95774542_95774879		POU3F3-TSSK4	ALX4-RPL28
			DRD4	CRBN		chr1_212732050_212732674	chr1_99126869_99127882		ALX4-TRA2A	RXRA-COL26A1
			DRG1	CREB1		chr1_212838683_212839053	chr1_99134947_99135147		PRRX2-PCOLCE	TCF4-MEX3A
			DSC2	CREB3		chr1_212841038_212841461	chr1_99599422_99600112		TFAP2B-MKNK2	ALX1-SEPHS1
			DSCC1	CREB3L1		chr1_212964931_212965398	chr1_100000081_100000375		SHOX2-PKNOX2	ALX1-POU3F3
			DSE	CREB3L2		chr1_213031096_213031983	chr1_100009990_100010773		TFAP2B-TFAP4	PITX2-TWIST1
			DSEL	CREB5		chr1_213032211_213032411	chr1_100051017_100051769		ALX3-PRR12	TCF7L1-BMP7
			DSG2	CREBRF		chr1_213102031_213102421	chr1_100111355_100112200		ALX3-TUBB	PITX2-EFS
			DSN1	CREG1		chr1_213123615_213124202	chr1_100151241_100151629		RARB-COL26A1	ALX3-PIANP
			DTD1	CRELD1		chr1_213188522_213189321	chr1_100266919_100267240		PRRX2-PDZD4	ALX3-ANP32E
			DTL	CRELD2		chr1_213898492_213898859	chr1_100273962_100274746		PRRX2-BANF1	PAX3-GPC4
			DTNBP1	CRHBP		chr1_214434910_214435228	chr1_100408891_100409502		FOXD2-COL26A1	TEAD2-ALX4
			DTX2	CRIM1		chr1_214673693_214673979	chr1_100435168_100436198		TFAP2B-SFRP2	ALX1-CDH11
			DTX3	CRIP1		chr1_214674078_214674278	chr1_100503417_100504543		PRRX2-NID2	PRRX2-IGF2
			DTX4	CRIP2		chr1_214687859_214688195	chr1_100598062_100599043		PRRX2-ZBTB12	MYCN-CRMP1
			DTYMK	CRIPT		chr1_214693905_214694403	chr1_100629811_100630061		ALX4-LAMA4	PRRX2-SIX4
			DUS1L	CRISPLD1		chr1_215177994_215178202	chr1_100714849_100716234		ERG-MDFI	TCF4-TFAP2B
			DUS2	CRISPLD2		chr1_216896819_216897059	chr1_100731228_100732411		SOX11-SDK2	ERG-GLI2
			DUSP1	CRKL		chr1_217236625_217237016	chr1_100816769_100818797		POU3F3-MFAP2	TFAP2B-GNB1
			DUSP10	CRLF1		chr1_217262881_217263325	chr1_100865950_100866338		TCF7L1-PRRX2	SOX11-ATP5EP2
			DUSP12	CRLF3		chr1_218222438_218222638	chr1_100899794_100900027		ALX3-LRRC4B	TFAP2A-ROR2
			DUSP22	CRLS1		chr1_218519120_218519422	chr1_100904438_100904685		PRRX1-COLEC12	RARG-ALX1
			DUSP26	CRMP1		chr1_218545337_218545746	chr1_100925099_100925406		ALX1-TSSK4	ALX1-NGF
			DUSP3	CRNKL1		chr1_218553830_218554157	chr1_100926809_100927312		TWIST2-NGFR	POU3F3-PRRX2
			DUSP4	CROT		chr1_218759174_218759635	chr1_100975933_100976555		TFAP2B-SOX4	ERG-DPYSL5
			DUSP6	CRTAC1		chr1_218844800_218845388	chr1_101185008_101185456		TFAP2B-SHISA2	TWIST1-LAMA1
			DUSP7	CRTAP		chr1_219294026_219294266	chr1_101186900_101187896		ALX1-ANP32E	TFAP2B-SUMO2
			DUSP9	CRTC1		chr1_219294432_219294669	chr1_101348211_101348757		MYCN-PAX7	ALX1-FREM2
			DUT	CRTC2		chr1_219834096_219834328	chr1_101360162_101361839		TFAP2B-NID2	ALX4-DENND2A
			DVL3	CRTC3		chr1_219834454_219834713	chr1_101416445_101416645		TFAP2B-BGN	TCF3-NES
			DXO	CRY2		chr1_220101291_220101702	chr1_101421000_101421346		FOXC2-COL26A1	TFAP2B-RASL12
			DYNC1I1	CRYBB3		chr1_220219515_220220204	chr1_101490775_101491990		TCF4-RPSAP58	TCF7L1-COL26A1
			DYNC1I2	CRYGD		chr1_220701328_220702425	chr1_101517326_101517871		TFAP2B-TMSB15B	PRRX2-KBTBD11
			DYNC1LI1	CRYGS		chr1_220863410_220863922	chr1_101595164_101595364		ALX3-SDC1	ERG-PRRX1
			DYNC2LI1	CRYL1		chr1_220921278_220921988	chr1_101701288_101703133		ERG-COL1A2	ALX1-COL9A1
			DYNLL1	CRYM		chr1_220959615_220960571	chr1_101704325_101704566		ALX1-ZFHX4	ALX3-AMOT
			DYNLL2	CRYZ		chr1_221915260_221916137	chr1_101748920_101749139		SOX11-COLEC12	SOX9-GPC3
			DYRK1B	CRYZL1		chr1_221916192_221916822	chr1_101749508_101749805		ALX3-KHDRBS1	NR2F1-NES
			DYRK2	CS		chr1_222790834_222791322	chr1_101774902_101775713		TWIST1-SERTAD4	ALX3-LRRC4B
			DYRK4	CSDC2		chr1_222791375_222791626	chr1_101822791_101823471		MYCN-TCF7L1	TFAP2B-HNRNPL
			DYSF	CSDE1		chr1_224716589_224716988	chr1_102285709_102286144		TFAP2B-TFAP2A	SOX8-CRABP1
			DZANK1	CSE1L		chr1_224731162_224731563	chr1_102312281_102312732		ALX4-COL6A2	RXRA-ALX4
			DZIP1	CSGALNACT2		chr1_224731911_224732510	chr1_102325481_102325859		ETV4-CRABP2	TFAP2A-SFRP2
			DZIP3	CSK		chr1_224767227_224767584	chr1_102327587_102327787		RXRA-NGFR	MYCN-KANK4
			E2F1	CSNK1A1		chr1_224776405_224776822	chr1_103318271_103318473		PAX3-COL1A2	TCF12-DPYSL5
			E2F2	CSNK1E		chr1_224803620_224803946	chr1_103572253_103572903		ALX4-ABHD16B	PRRX2-ALX3
			E2F3	CSNK1G2		chr1_225615441_225616092	chr1_103573362_103574668		TCF12-RCOR2	ALX3-FXYD6
			E2F5	CSNK2A1		chr1_225616300_225616543	chr1_103646360_103646560		TCF3-ALX1	NR2F2-COL26A1
			E2F6	CSNK2A2		chr1_225840349_225841674	chr1_103656344_103656748		TFAP2B-FBLN1	TFAP2B-EDNRA
			E2F7	CSNK2B		chr1_225955324_225955859	chr1_103656987_103657210		POU3F3-VASH1	TFAP2B-GPR173
			E2F8	CSPG4		chr1_225955956_225956255	chr1_104067974_104069080		NR2F2-ZBTB16	ALX4-LAMA4
			EAF1	CSPG5		chr1_225958399_225958904	chr1_106833911_106834129		SOX11-ST6GALNAC3	SOX11-EYA1
			EAPP	CSRNP1		chr1_225965157_225966143	chr1_107599089_107600483		ALX4-LPAR4	PRRX2-DCHS1
			EBF1	CSRNP3		chr1_225997578_225998195	chr1_107682386_107683164		POU3F3-CD248	PITX2-PAX7
			EBF2	CSRP1		chr1_226069883_226070258	chr1_107683782_107684431		TCF12-NES	PITX2-FARP1
			EBF3	CSRP2		chr1_226111669_226112369	chr1_107746889_107747633		TFAP2B-COL24A1	TFAP2A-PCOLCE
			EBLN2	CST3		chr1_226163740_226163989	chr1_108137264_108137532		ALX1-CD37	ALX1-ERG
			EBP	CST7		chr1_226186725_226187521	chr1_108231712_108232170		ALX4-CEMP1	PITX3-GPC3
			ECE2	CSTB		chr1_226249680_226250826	chr1_108293034_108293255		PRRX1-COL1A2	ALX1-ARHGAP28
			ECHDC1	CSTF1		chr1_226297516_226297996	chr1_108506588_108506789		FOXD2-STRA6	NR2F1-RNF165
			ECHDC3	CSTF2		chr1_226298154_226298620	chr1_108507395_108508677		ALX4-PRRC2A	TFAP2A-SALL4
			ECHS1	CSTF2T		chr1_226309197_226309992	chr1_108588124_108588615		ALX4-MSTO1	CTCF-MDFI
			ECM2	CSTF3		chr1_226310145_226310408	chr1_108600235_108600543		ALX4-PLAC9	ALX4-THY1
			ECSIT	CTAGE5		chr1_226374085_226374845	chr1_108668078_108668509		TEAD4-CRABP2	TFAP2B-CACNG4
			EDA	CTBP2		chr1_226384726_226385008	chr1_108741850_108742061		MYCN-NRXN2	ALX4-HNRNPL
			EDA2R	CTC1		chr1_226411670_226411939	chr1_108742375_108743378		POU3F1-DPYSL5	TCF3-TFAP2B
			EDARADD	CTCF		chr1_226496511_226497430	chr1_109102387_109103916		ALX4-CNOT3	ERG-MDFI
			EDC3	CTDNEP1		chr1_226595258_226596059	chr1_109186106_109186495		ALX1-RPL28	ALX1-CRB2
			EDC4	CTDP1		chr1_226735536_226735736	chr1_109203616_109204100		TFAP2A-PAX7	PITX2-LIN28A
			EDEM1	CTDSP1		chr1_226790259_226790623	chr1_109234390_109236068		PAX3-SHISA2	MYCN-FBN3
			EDF1	CTDSP2		chr1_226867553_226868231	chr1_109288924_109290220		ALX4-SRRM4	PRRX2-FAM171A2
			EDIL3	CTDSPL		chr1_226891224_226891443	chr1_109358964_109359971		ALX4-SPRY2	SHOX2-LMX1B
			EDN3	CTF1		chr1_226911466_226911776	chr1_109370764_109371489		TCF4-ALX1	ALX4-SRSF4
			EDNRA	CTGF		chr1_226925055_226925255	chr1_109419208_109420121		ALX1-LRRC4B	SIX1-SERTAD4
			EDNRB	CTH		chr1_227009462_227009832	chr1_109440593_109441075		TFAP2B-TIMELESS	PAX3-PAX7
			EED	CTIF		chr1_227015732_227016059	chr1_109505616_109506277		PRRX2-LY6G5B	SOX11-LUZP6
			EEF1A1	CTNNA1		chr1_227096677_227096893	chr1_109583713_109585156		ALX4-PACSIN3	TFAP2A-EMX2
			EEF1B2	CTNNB1		chr1_228074595_228075050	chr1_109618352_109618984		ALX3-C1orf54	ALX1-MEX3B
			EEF1D	CTNNBIP1		chr1_228135617_228135845	chr1_109632972_109634143		RXRB-CRABP2	ALX3-TBX2
			EEF1E1	CTNNBL1		chr1_228261404_228261892	chr1_109642512_109643411		ALX1-GNG8	ALX4-SH3GL3
			EEF1G	CTNND1		chr1_228318742_228318945	chr1_109655243_109655820		POU3F1-MSI1	TFAP2B-KIF26A
			EEFSEC	CTNND2		chr1_228327452_228328351	chr1_109692714_109692914		TFAP2A-TUBB	PRRX2-COL13A1
			EEPD1	CTNS		chr1_228393721_228393968	chr1_109693027_109693290		ALX3-RPLP1	PAX3-MSI1
			EFCAB1	CTPS1		chr1_228396138_228396431	chr1_109693813_109694088		ALX4-KBTBD11	TFAP2B-RPL29
			EFCAB10	CTPS2		chr1_228471811_228472279	chr1_109704560_109705237		PRRX2-MXRA5	ALX4-HMGA1
			EFCAB14	CTR9		chr1_228565998_228566419	chr1_109733989_109734294		FOXC1-COL26A1	ALX4-MRPL9
			EFCAB7	CTRC		chr1_228594404_228595077	chr1_109739874_109740330		ALX1-TUBB	NR2F6-SOX11
			EFEMP2	CTRL		chr1_228603881_228604275	chr1_109743708_109744066		TFAP2A-HEY1	TFAP2B-TTYH2
			EFHC1	CTSA		chr1_228645154_228645908	chr1_109757480_109757752		MYCN-SOX8	ALX1-DDAH2
			EFHD1	CTSB		chr1_228652211_228652600	chr1_109772489_109772914		TFAP2B-H3F3C	FOXC2-IGDCC3
			EFHD2	CTSC		chr1_228674703_228675215	chr1_109782049_109782478		ERG-TMEM132C	PRRX1-SYT14
			EFNA1	CTSD		chr1_229007080_229007398	chr1_109791717_109792766		TCF3-MDFI	ALX4-WNT5A
			EFNA4	CTSH		chr1_229133763_229134210	chr1_109796459_109796733		FOXC2-COL2A1	TFAP2B-KCTD12
			EFNB1	CTSK		chr1_229341142_229341414	chr1_109797667_109798271		TCF7L1-ALX4	ALX3-VANGL2
			EFNB2	CTSL		chr1_229570462_229570666	chr1_109806030_109806857		PRRX2-GPC2	ALX1-IGDCC4
			EFNB3	CTTNBP2		chr1_229650545_229650745	chr1_109817114_109818181		POU3F3-ZBTB16	SOX11-DENND2A
			EFR3A	CTTNBP2NL		chr1_229761311_229762490	chr1_109818322_109818634		TFAP2A-ZBTB16	ALX1-WNT5A
			EFR3B	CTU1		chr1_229829751_229830418	chr1_109825414_109826311		TCF12-CAPN6	ALX4-HMGA2
			EFS	CTU2		chr1_230273021_230273374	chr1_109841358_109841631		ALX3-TSSK4	TCF12-MEX3A
			EFTUD2	CTXN1		chr1_230639528_230639747	chr1_109849941_109850253		TFAP2A-NKAIN1	ALX1-RPL28
			EGFL6	CUBN		chr1_230864512_230865067	chr1_109861860_109862060		ALX4-FAM171A2	MYCN-PRRX1
			EGFL8	CUEDC1		chr1_230959126_230959388	chr1_109940027_109941157		TFAP2B-MXRA5	ALX1-MKI67
			EGFLAM	CUL2		chr1_230986970_230987296	chr1_109968580_109969591		ALX1-MAB21L2	PITX2-COLEC12
			EGLN1	CUL3		chr1_231003818_231004100	chr1_110008982_110010148		TFAP2B-PBX2	ALX4-ZBTB16
			EGLN3	CUL4A		chr1_231004151_231004875	chr1_110025909_110027348		FOXC1-COL2A1	ALX1-CTDSP2
			EGR1	CUL4B		chr1_231106116_231106314	chr1_110033281_110033556		ALX4-CCBE1	NR2F6-COL26A1
			EHBP1L1	CUL5		chr1_231114212_231114983	chr1_110036432_110037085		ALX1-FXYD6	TFAP2A-MARCKSL1
			EHD1	CUL7		chr1_231175686_231176420	chr1_110040857_110041356		RARG-ALX1	FOXC2-PAX3
			EHD2	CUL9		chr1_231347039_231347409	chr1_110051751_110052696		TCF7L1-STRA6	POU2F1-GPC3
			EHD3	CUX1		chr1_231376705_231377318	chr1_110072896_110073386		ALX4-TMEM51	TFAP2B-ANGPTL2
			EHMT2	CUX2		chr1_231473456_231474159	chr1_110074895_110075800		MSX1-PRRX2	LMX1B-PRRX2
			EI24	CWC15		chr1_231493691_231493891	chr1_110088995_110089228		PRRX2-GAS1	ALX3-TCF4
			EID1	CWC27		chr1_231663947_231664652	chr1_110090973_110091710		ALX1-RASL12	TFAP2A-HUNK
			EID2	CWF19L1		chr1_233079467_233079914	chr1_110141374_110141617		ALX4-C11orf68	SIX2-PRRX2
			EID2B	CXADR		chr1_233101002_233101221	chr1_110162231_110163914		TFAP2A-ARSI	RXRA-PRRX2
			EIF1	CXCL12		chr1_233576721_233577242	chr1_110167240_110167510		PAX3-MAGEF1	ALX4-PRCC
			EIF1AD	CXCL14		chr1_234613998_234615088	chr1_110178696_110179714		ALX4-GRK6	CTCF-SIX1
			EIF1AX	CXCR5		chr1_234659273_234659584	chr1_110182951_110183172		ALX4-TUT1	TFAP2B-CDON
			EIF1B	CXCR6		chr1_234669981_234670354	chr1_110198286_110199253		NR2F2-MSI1	ALX1-HMGA1
			EIF2AK4	CXorf38		chr1_234735462_234736256	chr1_110210379_110211144		ALX4-ITGA9	SIX1-DPYSL5
			EIF2B1	CXorf40A		chr1_234745820_234746197	chr1_110230046_110230733		MYCN-APH1A	FOXC2-SIX1
			EIF2B2	CXorf40B		chr1_234746383_234747359	chr1_110268080_110268334		ALX1-KHDRBS1	ALX4-GSK3A
			EIF2D	CXorf57		chr1_234754221_234754495	chr1_110274749_110274949		TFAP2B-IGFBP2	TEAD3-SOX11
			EIF2S3	CXorf65		chr1_234774981_234775282	chr1_110282334_110283465		TFAP2B-GLI3	LEF1-LUM
			EIF3A	CXXC4		chr1_234811980_234812283	chr1_110316297_110316628		ALX1-EMX2	SOX11-LIX1
			EIF3C	CXXC5		chr1_234859754_234860373	chr1_110316742_110316987		POU3F3-IGF2	ALX4-NAP1L1
			EIF3D	CYB561		chr1_234879686_234880197	chr1_110319470_110319958		NR2F1-POLR2G	ALX4-PRPF38A
			EIF3E	CYB561D1		chr1_235043853_235044375	chr1_110325734_110326297		TCF4-CAPN6	ALX1-CEMP1
			EIF3F	CYB561D2		chr1_235246495_235247335	chr1_110334762_110335130		RXRA-PRRX2	ALX4-RGS5
			EIF3G	CYB5A		chr1_235267522_235267902	chr1_110348009_110348755		ALX1-AXIN2	TFAP2B-FREM2
			EIF3H	CYB5B		chr1_235291994_235292534	chr1_110473660_110474340		POU3F3-LIN28A	ALX1-GNG8
			EIF3J	CYB5D2		chr1_235324294_235324862	chr1_110502325_110503284		TFAP2B-TMEM39B	TFAP2B-TET1
			EIF3L	CYB5R1		chr1_235416532_235416760	chr1_110540044_110540832		ALX3-RPL28	TFAP2B-ITGA9
			EIF4A1	CYB5R3		chr1_235491303_235492448	chr1_110546474_110547090		TFAP2B-DACT1	TFAP2B-COL5A1
			EIF4A2	CYB5R4		chr1_235530472_235531096	chr1_110572122_110572579		SP2-CNTFR	PAX3-COL1A2
			EIF4A3	CYB5RL		chr1_235667390_235668666	chr1_110577004_110578067		MYCN-TUBB	ALX4-SEMA6B
			EIF4EBP1	CYBA		chr1_235813055_235813517	chr1_110600411_110601211		ALX4-SYNGR1	ALX4-NOTCH3
			EIF4ENIF1	CYBRD1		chr1_235813612_235813841	chr1_110610082_110610341		TFAP2B-CDON	TWIST1-MXRA5
			EIF4G1	CYC1		chr1_236135050_236135577	chr1_110632046_110633147		RXRB-IGDCC3	ALX3-NID1
			EIF4G2	CYCS		chr1_236172500_236172703	chr1_110648343_110649184		TFAP2B-MOXD1	MYCN-RPSAP58
			EIF4H	CYFIP2		chr1_236173152_236173478	chr1_110692940_110693804		ALX4-AGAP5	TFAP2B-DACT1
			EIF5A	CYGB		chr1_236179400_236179863	chr1_110693870_110694157		ERG-NES	PITX2-SOX4
			EIF5A2	CYHR1		chr1_236221528_236221966	chr1_110730204_110730469		TCF3-TSPAN11	ALX4-RBP1
			EIF5AL1	CYLD		chr1_236227171_236227594	chr1_110730536_110731322		TWIST1-SDK2	ALX4-BCL11B
			EIF6	CYP11A1		chr1_236228263_236228725	chr1_110745651_110745991		TFAP2A-PJA1	ALX4-MECOM
			ELAC1	CYP19A1		chr1_236262734_236263310	chr1_110752405_110754104		PHOX2A-BMP7	ALX3-NNAT
			ELAVL1	CYP1A1		chr1_236292058_236292333	chr1_110857340_110857629		TFAP2A-PDGFRB	SOX11-PTX3
			ELAVL3	CYP1B1		chr1_236305355_236305620	chr1_110890031_110890589		ALX1-COPS6	PRRX2-TCF4
			ELF1	CYP26A1		chr1_236348658_236348861	chr1_110893352_110893598		MYCN-ANP32E	ALX1-ATP5L
			ELF2	CYP27B1		chr1_236558237_236559231	chr1_110933279_110933943		SOX11-PRRX1	TFAP2B-TSSK4
			ELF3	CYP27C1		chr1_236849523_236850197	chr1_110949863_110950808		ALX1-GPR162	ALX4-SOBP
			ELF4	CYP2S1		chr1_236869093_236869422	chr1_110955135_110955484		ALX4-ATP5G2	ALX1-DDIT4L
			ELFN1	CYP2U1		chr1_240192718_240193029	chr1_110976439_110976810		NR2F6-SPSB4	ALX1-SMO
			ELK3	CYP2W1		chr1_240254965_240255348	chr1_110979401_110979647		TFAP2B-PRPF38B	ALX1-PRTG
			ELK4	CYP3A5		chr1_240422422_240422786	chr1_111038570_111038967		POU3F3-CPXM1	ALX3-BOC
			ELL	CYR61		chr1_240501112_240501326	chr1_111148585_111150041		TFAP2A-DNMT3A	TFAP2A-COL13A1
			ELMO1	CYSTM1		chr1_240549731_240549931	chr1_111216902_111218105		ERG-KANK4	ALX4-GTF2F1
			ELMO3	CYTH1		chr1_241519948_241520777	chr1_111372649_111372858		TCF4-DPYSL5	LEF1-CRABP1
			ELMOD2	CYTH2		chr1_241560422_241560953	chr1_111573242_111573442		TFAP2B-PRMT1	ALX1-IRX2
			ELMOD3	CYTH3		chr1_241587291_241587898	chr1_111575063_111575263		TFAP2B-HEYL	SOX11-ZNF362
			ELN	CYTL1		chr1_241802943_241803170	chr1_111740213_111740464		ALX4-PES1	MYCN-EMILIN3
			ELOF1	CYYR1		chr1_241803194_241803992	chr1_111757090_111757832		POU3F3-MAGEF1	ALX3-PDGFRB
			ELOVL2	DAAM1		chr1_242065716_242066126	chr1_111876847_111877092		ALX3-LOXL1	ALX4-BTF3
			ELOVL3	DAAM2		chr1_242089738_242090166	chr1_111984222_111984599		MYCN-DENND2A	SHOX2-GPC4
			ELOVL4	DAB2		chr1_242097526_242097895	chr1_112024122_112024726		TFAP2B-HAPLN1	SHOX2-ZFHX4
			ELOVL6	DAB2IP		chr1_242103080_242103500	chr1_112031176_112032390		ERG-EPHB3	RARG-ALX4
			ELP5	DACT1		chr1_242136028_242136347	chr1_112050154_112051186		ALX4-ILF2	PITX2-SDK2
			ELP6	DACT2		chr1_242161755_242162021	chr1_112059840_112060101		ALX3-NRM	ALX4-ARL3
			EMB	DACT3		chr1_242162215_242162667	chr1_112214979_112215323		ALX4-CYP27C1	ALX1-GREB1
			EMC1	DAD1		chr1_243428086_243428445	chr1_112272125_112272813		TFAP2B-NLGN2	SOX11-VASH1
			EMC6	DAG1		chr1_243877070_243877279	chr1_112275918_112276356		FOXC2-KANK4	NR2F1-PTH1R
			EMC8	DAGLA		chr1_244080636_244081093	chr1_112278621_112278901		LEF1-SOX11	TCF3-CYP27C1
			EMC9	DAGLB		chr1_244217544_244217918	chr1_112281028_112282720		RARG-CRABP2	ERG-RCOR2
			EMD	DALRD3		chr1_244219946_244220171	chr1_112282795_112283081		TFAP2B-FLNC	ERG-STRA6
			EME1	DAND5		chr1_244291848_244292612	chr1_112297661_112299045		RARB-LUM	SOX11-RGMA
			EMID1	DAOA		chr1_244394812_244395156	chr1_112312208_112312406		SHOX2-COL26A1	TCF4-PKNOX2
			EMILIN1	DAP		chr1_244815906_244816825	chr1_112390023_112390752		RXRA-KANK4	PRRX2-TBX2
			EMILIN2	DAPK1		chr1_244836385_244836998	chr1_112901448_112901877		PRRX2-TMEM59L	TFAP2B-TUBB
			EMILIN3	DAPK2		chr1_244998107_244999194	chr1_112931034_112931500		ALX4-COL11A1	PRRX2-STMN1
			EML2	DAPK3		chr1_245027607_245028134	chr1_112933397_112933927		TCF4-NES	ALX1-PXDN
			EML3	DARS		chr1_245317647_245318070	chr1_112938464_112939220		TFAP2A-TFAP2A	ALX1-CCNJ
			EML4	DAXX		chr1_245319781_245320084	chr1_113008472_113009154		PRRX2-LMX1B	PITX2-FOXC1
			EMP2	DAZAP1		chr1_245338235_245338671	chr1_113044394_113045568		ALX3-AXIN2	ALX1-DPPA4
			EMP3	DAZAP2		chr1_245340889_245341197	chr1_113066885_113067349		ALX1-SNAI1	TFAP2B-ATP5L
			EMX2	DBF4B		chr1_245364865_245365531	chr1_113179857_113180204		TFAP2B-NFATC4	ALX1-SUMO2
			EN1	DBH		chr1_245398044_245398331	chr1_113231346_113231563		TFAP2B-PSMC3IP	ALX1-CBX2
			ENAH	DBI		chr1_246887359_246887851	chr1_113247354_113248085		TFAP2B-RASL12	PRRX1-SOX4
			ENC1	DBN1		chr1_247495055_247495958	chr1_113265148_113266150		PAX3-MSI1	TFAP2B-NID2
			ENDOD1	DBNDD1		chr1_248100281_248100577	chr1_113480125_113481152		SOX11-COL2A1	ALX1-BAMBI
			ENDOG	DBNDD2		chr1_249101427_249101635	chr1_113497912_113499529		TCF3-ZNF423	ALX4-SDK1
			ENG	DBP		chr1_249190690_249191016	chr1_113582831_113583063		NR2F1-FBN3	RARG-PAX3
			ENHO	DBR1		chr10_670547_670747	chr1_113584459_113585785		PRRX2-PEG10	ALX4-MAP1LC3B2
			ENO1	DCAF11		chr10_671055_671259	chr1_113683182_113683699		PRRX1-ALX1	ALX1-TUBB
			ENO2	DCAF12		chr10_3087977_3088335	chr1_114075809_114076157		ALX3-SPRY4	PRRX2-PITX2
			ENO3	DCAF12L2		chr10_3827367_3827871	chr1_114076903_114077217		NR2F6-NGFR	TEAD3-MSI1
			ENO4	DCAF13		chr10_5238588_5238991	chr1_114077556_114077861		TFAP2B-PRRC2A	PRRX1-MLLT11
			ENOPH1	DCAF15		chr10_5488353_5488763	chr1_114301345_114302688		ALX4-NUP62	SHOX2-NES
			ENOSF1	DCAF16		chr10_5491876_5492076	chr1_114354362_114355386		ALX1-FOXC1	ALX3-ATP5EP2
			ENOX1	DCAF6		chr10_5593017_5593284	chr1_114447060_114448418		NR2F2-SDK2	TFAP2B-ILF2
			ENPP2	DCAF7		chr10_5650603_5651062	chr1_114471670_114473095		TFAP2A-KCNK5	PRRX2-BOC
			ENSA	DCAF8		chr10_5854828_5855933	chr1_114519218_114519784		TCF4-MEX3A	MSX1-MSI1
			ENTPD6	DCBLD1		chr10_5874613_5874941	chr1_114521505_114522378		ALX4-SIX2	ALX1-ARL3
			ENTPD7	DCBLD2		chr10_5882518_5882733	chr1_114527176_114527720		TCF7L1-CRABP2	TFAP2B-ERG
			ENTPD8	DCDC2		chr10_6130706_6131180	chr1_114545660_114545931		ALX3-PCDHGB7	ERG-MXRA5
			EP400	DCHS1		chr10_6131354_6131552	chr1_114554436_114554934		NR2F2-MEX3A	TEAD2-CRABP2
			EPB41	DCHS2		chr10_6186637_6186989	chr1_114565960_114566376		MSX1-LUM	NR2F6-ALX4
			EPB41L1	DCLK1		chr10_6205517_6206158	chr1_114566589_114566971		NR2F2-TMEM119	ALX1-TMEM51
			EPB41L2	DCLK2		chr10_6266835_6267035	chr1_114585749_114586093		TCF3-TRIM71	ALX3-PDGFRA
			EPB41L3	DCLRE1A		chr10_6622208_6622700	chr1_114605121_114605490		NR2F1-MFAP2	PAX7-ALX4
			EPB41L4B	DCLRE1B		chr10_7593794_7594628	chr1_114694842_114696644		ALX1-C1orf54	TFAP2B-SRSF12
			EPB41L5	DCLRE1C		chr10_8095285_8095792	chr1_114719003_114719741		POU3F3-SEMA6B	TFAP2A-LIN28B
			EPC1	DCN		chr10_8101990_8102341	chr1_114766997_114767320		ALX4-NFATC4	ALX1-HMGA2
			EPC2	DCP2		chr10_8126688_8127181	chr1_114825435_114825770		SHOX2-PRRX2	ALX1-LUC7L3
			EPDR1	DCPS		chr10_11207704_11207994	chr1_115067643_115067843		ALX3-FBN3	NR2F1-RCOR2
			EPHA2	DCTD		chr10_11443263_11443511	chr1_115080603_115080962		CTCF-NGFR	ALX1-COL5A1
			EPHA3	DCTN2		chr10_11784001_11784201	chr1_115101341_115101541		TFAP2B-DCAF15	SOX11-ST8SIA2
			EPHA8	DCTN5		chr10_12171312_12171955	chr1_115123897_115124591		NR2F2-ALX1	ERG-KANK4
			EPHB2	DCTPP1		chr10_12172364_12172564	chr1_115212176_115213259		TFAP2B-WDR86	TFAP2B-SOBP
			EPHB3	DCUN1D2		chr10_12237716_12238391	chr1_115245411_115246261		NR2F2-EPHB3	TCF12-GLI2
			EPHB4	DCUN1D5		chr10_12306295_12306495	chr1_115258925_115259866		ALX1-PRELP	ALX1-TSSK4
			EPHX1	DCX		chr10_12391057_12391714	chr1_115299587_115300949		PAX3-HAS2	ALX1-SOBP
			EPHX2	DCXR		chr10_12838412_12838824	chr1_115322804_115323655		TFAP2B-TCF7L2	ALX3-PLAC9
			EPM2A	DDA1		chr10_13261682_13262037	chr1_115631818_115632794		TWIST1-MXRA5	PAX3-TFAP2A
			EPM2AIP1	DDAH1		chr10_13262072_13262272	chr1_115726683_115726883		TEAD2-EMILIN3	TFAP2B-PHF6
			EPOR	DDAH2		chr10_13313610_13313999	chr1_115731659_115731971		CTCF-NES	FOXC1-SOX11
			EPRS	DDB1		chr10_13341499_13342279	chr1_115733531_115733826		NR2F6-PKNOX2	ALX1-SRSF4
			EPS8	DDC		chr10_13380806_13381031	chr1_115733879_115734671		TWIST1-TMEM132C	TCF3-NGFR
			EPS8L2	DDHD1		chr10_13389930_13390457	chr1_115794482_115794967		RARG-CACNA1G	ALX4-SUMO2
			ERAL1	DDI2		chr10_13482249_13482696	chr1_115822618_115823150		ALX1-TGFBI	ALX3-COL11A1
			ERBB2	DDIT4L		chr10_13714595_13714875	chr1_115842656_115843158		TFAP2A-TMEM59L	ALX1-NAP1L1
			ERBB3	DDN		chr10_13715188_13715520	chr1_115843226_115843546		ALX1-DYNLL2	RARG-PRRX2
			ERCC1	DDOST		chr10_13749533_13749960	chr1_115845075_115845389		MYCN-PJA1	ALX1-MRPL9
			ERCC2	DDR1		chr10_13758480_13758728	chr1_115873151_115873604		TFAP2B-HNRNPA1L2	ALX4-ATRNL1
			ERCC3	DDR2		chr10_13766413_13766796	chr1_115906601_115907032		TFAP2B-LIN28B	ALX3-SIX4
			ERCC6L	DDTL		chr10_13932589_13932796	chr1_115907433_115907744		MYCN-NRM	ALX3-MFAP4
			ERCC8	DDX1		chr10_13933695_13933923	chr1_115940795_115941035		ALX3-VAMP2	TFAP2B-ABHD16B
			ERF	DDX10		chr10_13980929_13981267	chr1_116088208_116089052		ALX3-SUFU	SOX11-PJA1
			ERG	DDX11		chr10_14032286_14032801	chr1_116213549_116213860		LEF1-BMP7	ALX3-MAB21L2
			ERGIC3	DDX18		chr10_14195697_14196100	chr1_116248163_116248611		ALX3-EBF3	ALX4-PCDHA2
			ERH	DDX20		chr10_14215743_14215968	chr1_116249428_116249697		ALX3-HUNK	ALX4-DACT3
			ERI1	DDX23		chr10_14216097_14216509	chr1_116420204_116420431		RARB-SPSB4	TWIST1-COL1A2
			ERICH1	DDX24		chr10_14227551_14228047	chr1_116518592_116520378		TFAP2A-MAP1LC3B2	PRRX1-RUNX1T1
			ERLIN1	DDX25		chr10_14238968_14239168	chr1_116549763_116550148		TFAP2B-C4orf19	ALX4-LYPD6
			ERLIN2	DDX27		chr10_14338098_14338620	chr1_116551728_116551951		MSX1-PKNOX2	PRRX2-ADAMTS19
			ERMARD	DDX28		chr10_14690093_14690581	chr1_116864464_116864793		TFAP2B-OLFM2	TWIST1-SERTAD4
			ERMP1	DDX39A		chr10_14865181_14865446	chr1_116873110_116873356		ALX3-ADAMTS19	ALX1-LOXL2
			ERN1	DDX39B		chr10_14879650_14880528	chr1_116879018_116879343		NR2C2-COL26A1	MYCN-NNAT
			ERP29	DDX3X		chr10_14880676_14881049	chr1_116976209_116976568		ALX1-ZNF428	FOXC1-COL2A1
			ERP44	DDX41		chr10_14920204_14921262	chr1_116996622_116997020		ALX4-NXPH3	ALX4-CACNG4
			ESAM	DDX42		chr10_15126537_15126830	chr1_117014917_117015323		TFAP2B-SUMO2	ALX4-SMOC1
			ESCO2	DDX46		chr10_15130468_15131012	chr1_117027597_117028223		PRRX2-RUNX1T1	ALX3-PTN
			ESD	DDX47		chr10_15138899_15139721	chr1_117031928_117032294		TFAP2B-SSRP1	ALX1-RSPO1
			ESPL1	DDX49		chr10_15413045_15413403	chr1_117129263_117130092		ALX1-TOMM20	TCF3-ZNF423
			ESPN	DDX50		chr10_15481401_15481672	chr1_117188591_117188814		NR2F1-PAX7	ALX4-TIMELESS
			ESRRG	DDX51		chr10_15487069_15487426	chr1_117190885_117191336		TFAP2B-L1CAM	ALX1-BCL11B
			ESYT1	DDX55		chr10_15496151_15496408	chr1_117209757_117210769		ALX3-MFAP4	PITX2-TFAP2A
			ESYT3	DDX56		chr10_15503585_15504068	chr1_117215293_117215493		TWIST1-FAP	TFAP2B-EYA1
			ETHE1	DDX58		chr10_15761097_15761318	chr1_117229714_117230227		TFAP2B-EGR1	ALX1-AMPH
			ETNK1	DDX6		chr10_15761364_15761855	chr1_117239265_117239877		TEAD2-SOX11	PRRX2-CD37
			ETNK2	DEAF1		chr10_16478728_16479288	chr1_117242223_117242566		PRRX1-SIX1	CTCF-GLI2
			ETS1	DECR1		chr10_16986338_16986668	chr1_117250915_117251514		ALX3-LSM2	ALX4-SCML4
			ETV1	DECR2		chr10_16987771_16988032	chr1_117279927_117280376		TFAP2B-CTDNEP1	ALX1-RGS5
			ETV2	DEDD		chr10_17010400_17010777	chr1_117377212_117377728		ALX4-ARHGEF17	ALX4-SMO
			ETV4	DEDD2		chr10_17028380_17028875	chr1_117391350_117392090		TFAP2B-CD37	PITX2-SBK1
[truncated: 330,003+ more rows]

## Sheet: Figure 3f
	GTF3A	SETD1B	SNX12	PRELID1	CAPN5	UBQLN1	MBNL1	CTSD	SLC30A7	DYNLL1	KLHL24	MOXD1	MRPS2	CGGBP1	FRYL	BCL9	GRB10	VPS33B	TMEM59	BLOC1S4	EOGT	YTHDC1	LIN9	FUT8	TCF15	XRCC6	ZNF521	RNF166	OPA3	SEC22C	SCAF4	CDC37L1	EEF1G	TMEM52	SLC7A6OS	SRP19	WDR18	CAAP1	ZNF320	MPP2	PDLIM4	TM6SF1	LZIC	WDR25	TPT1	SLC2A4	TRIM28	MIPEP	LASP1
MAFB	0	0	0	0	0	0	0	0	0	0	0	26.8944	0	0	0	0	0	0	0	0	0	0	0	0	0	0	0	0	0	0	0	0	18.0976	0	0	0	0	0	0	0	0	0	0	0	0	0	0	0	0
ZNF410	0	0	0	0	0	0	0	0	0	0	0	0	0	0	0	0	0	0	0	0	0	0	0	0	0	0	0	0	0	0	0	0	10.5746	0	0	0	0	0	0	0	0	0	0	0	0	0	0	0	0
ZNF35	0	0	0	0	0	0	0	0	0	0	0	0	0	0	0	0	0	0	0	0	0	0	0	0	0	0	0	0	0	0	0	0	0	0	0	0	0	0	0	0	0	0	0	0	0	0	0	0	0
IRF2	0	0	0	0	0	0	0	0	0	0	0	0	0	0	0	0	0	0	0	0	0	0	0	0	0	0	0	0	0	0	0	0	0	0	0	0	0	0	0	0	0	0	0	0	0	0	0	0	0
BDP1	0	0	0	0	0	0	0	0	0	0	0	0	0	0	0	0	0	0	0	0	0	0	0	0	0	0	0	0	0	0	0	0	2.40533	0	0	0	0	0	0	0	0	0	0	0	0	0	0	0	0
NR1D1	0	0	0	0	0	0	0	0	0	0	0	161.05	0	0	0	0	0	0	0	0	0	0	0	0	0	0	0	0	0	0	0	0	0	0	0	0	0	0	0	0	0	0	0	0	0	0	0	0	0
TFCP2	0	0	0	0	0	0	0	0	0	49.3053	0	258.691	0	0	0	125.248	0	0	0	0	0	0	0	0	151.619	37.2319	104.871	68.5415	0	0	0	0	68.7604	0	0	0	0	0	0	0	0	0	127.483	0	17.8893	243.413	10.3158	0	2.82001
FOXK2	0	0	0	0	0	0	0	0	0	0	0	24.1435	0	0	0	0	0	0	0	0	0	0	0	0	0	0	0	0	0	0	0	0	0	0	0	0	0	0	0	0	0	0	0	0	0	0	0	0	0
MSX2	31.5798	1.42905	0	0	0	23.7838	0	0	0	169.916	0	3173.6	73.9769	92.6147	0	372.596	0	0	0	0	0	29.8339	0	166.547	0	47.5534	152.692	0	0	0	0	0	63.3312	0	0	0	0	0	0	0	2.92471	0	359.898	0	24.7712	0	0	0	0
GLI2	0	0	0	0	0	0	0	0	0	0	0	0	0	0	0	0	0	0	0	0	0	0	0	0	0	0	0	0	0	0	0	0	5.13289	0	0	0	0	0	0	0	0	0	0	0	0	0	0	0	0
ARNT	0	0	0	0	0	0	0	0	0	17.5495	0	0	0	0	0	99.0467	0	0	0	0	0	0	0	0	0	0	0	0	0	0	0	0	14.7776	0	0	0	0	0	0	0	0	0	60.1046	0	0	124.824	0	0	0
FOXL2	55.6539	48.1696	0	0	0	33.0102	8.89845	0	0	86.9529	0	851.717	0	190.51	0	424.152	0	1.55016	0	0	0	0	0	365.425	0	68.0918	103.073	0	0	0	0	116.66	128.122	0	0	0	0	0	206.759	0	93.4791	190.624	287.349	0	67.5375	420.374	10.7143	0	18.5687
ATF7	0	0	0	0	0	0	0	0	0	0	0	0	0	0	0	0	0	0	0	0	0	0	0	0	0	0	0	0	0	0	0	0	0	0	0	0	0	0	0	0	0	0	0	0	0	0	0	0	0
RELA	0	0	0	0	0	0	0	0	0	0	0	0	0	0	0	0	0	0	0	0	0	0	0	0	0	0	0	0	0	0	0	0	0	0	0	0	0	0	0	0	0	0	0	0	0	0	0	0	0
ELF1	0	0	0	0	0	0	0	0	0	0	0	0	0	0	0	134.066	0	0	0	0	0	0	0	0	0	0	0	0	0	0	0	0	32.8931	0	0	0	0	0	0	0	0	0	0	0	0	0	0	0	0
TCF7L2	0	0	0	0	0	0	0	0	0	8.02403	0	654.838	0	38.487	0	135.371	0	0	0	0	0	0	0	26.0013	0	5.3142	33.7278	0	0	0	0	0	39.7947	0	0	0	0	0	0	0	0	0	117.839	0	6.72683	158.945	0	0	0
ZBTB6	0	0	0	0	0	0	0	0	0	0	0	0	0	0	0	0	0	0	0	0	0	0	0	0	0	0	0	0	0	0	0	0	0	0	0	0	0	0	0	0	0	0	0	0	0	0	0	0	0
E2F8	0	0	0	0	0	0	0	0	0	0	0	0	0	0	0	0	0	0	0	0	0	0	0	0	0	0	0	0	0	0	0	0	0	0	0	0	0	0	0	0	0	0	0	0	0	0	0	0	0
ZBTB3	0	0	0	0	0	0	0	0	0	0	0	0	0	0	0	0	0	0	0	0	0	0	0	0	0	0	0	0	0	0	0	0	0	0	0	0	0	0	0	0	0	0	0	0	0	0	0	0	0
MYB	0	0	0	0	0	0	0	0	0	36.9438	0	152.764	0	69.3161	0	8.99937	0	0	0	0	0	0	0	0	0	0	0	0	0	0	0	0	104.281	0	0	0	0	0	0	0	0	0	154.521	0	0	0	0	0	0
HIC1	0	0	0	0	0	0	0	0	0	0	0	0	0	0	0	0	0	0	0	0	0	0	0	0	0	0	0	0	0	0	0	0	0	0	0	0	0	0	0	0	0	0	0	0	0	0	0	0	0
LEF1	0	71.1753	0	46.0089	0	0	0	0	0	17.9795	0	1368.86	0	62.7667	0	169.165	0	39.9725	0	0	0	0	32.2349	74.1013	84.7529	15.0624	93.1688	0	0	0	0	0	55.3369	0	0	0	0	0	78.1163	0	11.6201	0	149.208	0	14.1385	236.723	18.9961	0	0
FOXK1	0	0	0	0	0	0	0	0	0	0	0	14.7195	0	0	0	0	0	0	0	0	0	0	0	0	0	0	0	0	0	0	0	0	0	0	0	0	0	0	0	0	0	0	0	0	0	0	0	0	0
CREB3L1	0	0	0	0	0	0	0	0	0	0	0	0	0	0	0	0	0	0	0	0	0	0	0	0	0	0	0	0	0	0	0	0	0	0	0	0	0	0	0	0	0	0	0	0	0	0	0	0	0
ETV1	0	0	0	0	0	0	0	0	0	25.9607	0	399.322	0	0	0	235.622	0	0	0	0	0	0	0	0	0	3.02597	93.2358	0	0	0	0	0	55.5634	0	0	0	0	0	0	0	0	0	63.0414	0	0	0	0	0	0
FOXC1	30.5235	0	0	17.9463	0	17.4574	0	0	0	55.6483	0	744.125	0	82.2326	0	335.962	0	47.562	0	0	0	80.5232	82.8062	158.695	94.1477	36.9695	166.528	0	0	0	0	84.4555	77.3932	0	76.5787	0	0	0	90.2581	3.9508	18.8	0	193.673	0	46.3975	219.873	13.6132	0	0
NFATC3	0	0	0	0	0	0	0	0	0	0	0	162.449	0	0	0	0	0	0	0	0	0	0	0	0	0	0	0	0	0	0	0	0	0	0	0	0	0	0	0	0	0	0	0	0	0	0	0	0	0
LMX1B	3.37548	0	0	0	0	50.6381	0	0	0	73.3687	0	1019.72	0	23.6043	0	457.284	0	0	0	0	0	46.362	0	74.3109	0	20.9068	236.261	0	0	0	0	0	0	0	0	0	0	0	0	0	0	0	194.974	0	15.1623	0	0	0	0
TWIST2	0	0	0	0	0	36.4181	0	0	0	0	0	0	0	0	0	0	0	0	0	0	0	19.6602	0	0	0	0	53.6207	0	0	0	0	0	0	0	0	0	0	0	0	0	0	0	13.2827	0	0	0	0	0	0
XBP1	0	0	0	0	0	0	0	0	0	0	0	0	0	0	0	0	0	0	0	0	0	0	0	0	0	0	0	0	0	0	0	0	0	0	0	0	0	0	0	0	0	0	0	0	0	0	0	0	0
PATZ1	0	0	0	0	0	0	0	0	0	18.1109	0	0	0	0	0	65.3173	0	0	0	0	0	0	0	0	0	0	14.3256	0	0	0	0	0	30.0316	0	0	0	0	0	0	0	0	0	58.7778	0	0	0	0	0	0
FOXJ2	0	0	0	0	0	0	0	0	0	34.9249	0	446.05	0	30.3462	0	220.933	0	0	0	0	0	0	0	0	53.8274	31.7155	75.7652	0	0	0	0	0	73.982	0	0	0	0	0	26.5674	0	0	0	137.223	0	0.993768	132.299	0	0	0
FOXO3	0	0	0	0	0	0	0	0	0	27.9002	0	457.534	0	0	0	131.843	0	0	0	0	0	0	0	0	0	25.443	57.9696	0	0	0	0	0	35.8475	0	0	0	0	0	0	0	0	0	67.6005	0	0	37.0076	0	0	0
MEIS1	0	0	0	0	0	0	0	0	0	0	0	32.3037	0	0	0	0	0	0	0	0	0	0	0	0	0	0	0	0	0	0	0	0	0	0	0	0	0	0	0	0	0	0	0	0	0	0	0	0	0
SOX5	0	0	0	0	0	0	0	0	0	27.7163	0	895.181	0	89.5643	0	451.903	0	0	0	0	0	0	0	0	0	12.5182	197.849	0	0	0	0	0	29.9343	0	0	0	0	0	0	0	3.31836	0	109.343	0	31.7088	35.2037	0	0	0
TFAP2E	0	0	0	0	0	0	0	0	0	102.682	0	895.488	0	0	0	0	0	0	0	0	0	0	0	0	0	14.7877	5.2112	10.3706	0	0	0	0	114.836	0	0	0	0	0	0	0	0	0	147.302	0	1.76371	0	0	0	0
BCL6	0	0	0	0	0	0	0	0	0	0	0	0	0	0	0	0	0	0	0	0	0	0	0	0	0	0	0	0	0	0	0	0	0	0	0	0	0	0	0	0	0	0	0	0	0	0	0	0	0
TFAP2B	459.047	1357.24	0	150.75	669.426	264.719	0	235.433	41.7496	790.59	893.985	3323.06	116.513	760.593	198.873	1580.83	23.2613	1366.4	0	486.193	0	929.072	914.808	1105.51	3849.3	562.466	1759.22	2335.23	49.9873	0	4.17982	681.768	767.787	879.47	1331.39	0	217.718	140.744	1628.77	955.098	922.506	1541.46	2558.28	238.227	418.62	5778.16	244.916	23.6343	591.794
STAT1	0	0	0	0	0	0	0	0	0	0	0	31.8506	0	0	0	0	0	0	0	0	0	0	0	0	0	0	0	0	0	0	0	0	0	0	0	0	0	0	0	0	0	0	0	0	0	0	0	0	0
ETS2	0	37.8218	0	0	0	0	0	0	0	46.3232	0	194.46	0	24.4944	0	249.203	0	3.45587	0	0	0	0	1.01827	20.6296	82.6644	38.4602	121.843	115.326	0	0	0	0.595431	50.3397	0	56.1669	0	0	0	84.2388	0	23.1509	0	157.969	0	33.657	352.511	17.8432	0	0
MLXIP	0	0	0	0	0	0	0	0	0	0	0	0	0	0	0	5.65087	0	0	0	0	0	0	0	0	0	0	0	0	0	0	0	0	0	0	0	0	0	0	0	0	0	0	0	0	0	0	0	0	0
ETV5	0	0	0	0	0	0	0	0	0	20.343	0	292.551	0	0	0	166.208	0	0	0	0	0	0	0	0	0	0	46.0056	0	0	0	0	0	32.7631	0	0	0	0	0	0	0	0	0	36.1525	0	0	0	0	0	0
FOXD2	0	0	0	0	0	0	0	0	0	55.9914	0	763.29	0	57.8581	0	476.476	0	0	0	0	0	0	0	25.6692	0	33.2312	175.818	0	0	0	0	0	121.513	0	0	0	0	0	0	0	0	0	179.288	0	42.5011	55.4789	0	0	0
ID4	77.9337	0	0	0	0	0	0	0	0	69.4526	0	158.947	12.9615	62.5972	0	275.069	0	0	0	0	0	0	0	0	193.999	47.7944	93.3438	114.363	0	0	0	0	12.7748	0	0	0	0	0	0	0	33.6789	0	103.376	0	20.3286	341.829	19.9244	0	0
IRX5	0	0	0	0	0	0	0	0	0	0	0	0	0	0	0	0	0	0	0	0	0	0	0	0	0	0	0	0	0	0	0	0	0	0	0	0	0	0	0	0	0	0	0	0	0	0	0	0	0
GMEB1	0	0	0	0	0	0	0	0	0	0	0	0	0	0	0	0	0	0	0	0	0	0	0	0	0	0	0	0	0	0	0	0	0	0	0	0	0	0	0	0	0	0	0	0	0	0	0	0	0
ATF1	0	0	0	0	0	0	0	0	0	0	0	0	0	0	0	0	0	0	0	0	0	0	0	0	0	0	0	0	0	0	0	0	0	0	0	0	0	0	0	0	0	0	0	0	0	0	0	0	0
CDC5L	0	0	0	0	0	0	0	0	0	0	0	0	0	0	0	0	0	0	0	0	0	0	0	0	0	0	0	0	0	0	0	0	0	0	0	0	0	0	0	0	0	0	0	0	0	0	0	0	0
RFX3	0	0	0	0	0	0	0	0	0	0	0	367.437	0	0	0	0	0	0	0	0	0	0	0	0	0	0	0	0	0	0	0	0	17.5658	0	0	0	0	0	0	0	0	0	0	0	0	0	0	0	0
EMX2	22.0769	0	0	0	0	80.6692	0	0	42.1516	50.718	0	1503.54	0	12.9651	0	219.26	0	0	0	0	0	0	0	108.276	0	19.886	191.719	0	0	0	0	0	0	0	0	0	0	0	0	0	0	0	80.9887	0	0	0	0	0	0
HMBOX1	0	0	0	0	0	0	0	0	0	0	0	0	0	0	0	0	0	0	0	0	0	0	0	0	0	0	0	0	0	0	0	0	0	0	0	0	0	0	0	0	0	0	0	0	0	0	0	0	0
FOXM1	0	0	0	0	0	0	0	0	0	0	0	134.223	0	0	0	2.62923	0	0	0	0	0	0	0	0	0	0	1.70814	0	0	0	0	0	0.506904	0	0	0	0	0	0	0	0	0	0	0	0	0	0	0	0
TEF	0	0	0	0	0	0	0	0	0	0	0	0	0	0	0	16.6501	0	0	0	0	0	0	0	0	0	0	0	0	0	0	0	0	18.8503	0	0	0	0	0	0	0	0	0	0	0	0	0	0	0	0
IRX3	0	0	0	0	0	0	0	0	0	0	0	0	0	0	0	0	0	0	0	0	0	0	0	0	0	0	0	0	0	0	0	0	0	0	0	0	0	0	0	0	0	0	0	0	0	0	0	0	0
JUN	0	0	0	0	0	0	0	0	0	0	0	0	0	0	0	0	0	0	0	0	0	0	0	0	0	0	0	0	0	0	0	0	0	0	0	0	0	0	0	0	0	0	0	0	0	0	0	0	0
E2F5	0	0	0	0	0	0	0	0	0	22.2452	0	0	0	0	0	7.33356	0	0	0	0	0	0	0	0	0	0	0	0	0	0	0	0	24.9714	0	0	0	0	0	0	0	0	0	61.9557	0	0	62.2886	0	0	0
PBX2	0	0	0	0	0	0	0	0	0	0	0	0	0	0	0	0	0	0	0	0	0	0	0	0	0	0	0	0	0	0	0	0	0	0	0	0	0	0	0	0	0	0	0	0	0	0	0	0	0
TCF12	30.9149	87.8379	0	15.9686	49.9615	15.2343	0	0	0	70.738	44.5647	622.776	41.896	70.497	0	323.68	0	120.618	0	16.7555	0	69.9921	79.9775	99.6083	296.333	53.7274	255.487	207.812	0	0	0	79.1215	63.9404	96.6766	147.943	0	7.07494	0	139.05	55.0177	115.371	76.8593	207.972	0	32.5108	431.539	26.5783	0	28.2535
STAT3	0	0	0	0	0	0	0	0	0	0	0	0	0	0	0	0	0	0	0	0	0	0	0	0	0	0	0	0	0	0	0	0	0	0	0	0	0	0	0	0	0	0	0	0	0	0	0	0	0
BACH1	0	0	0	0	0	0	0	0	0	0	0	0	0	0	0	0	0	0	0	0	0	0	0	0	0	0	0	0	0	0	0	0	0	0	0	0	0	0	0	0	0	0	0	0	0	0	0	0	0
ZNF691	0	0	0	0	0	0	0	0	0	0	0	0	0	0	0	0	0	0	0	0	0	0	0	0	0	0	0	0	0	0	0	0	0	0	0	0	0	0	0	0	0	0	0	0	0	0	0	0	0
SNAI2	0	0	0	0	0	0	0	0	0	0	0	0	0	0	0	2.59764	0	0	0	0	0	0	0	0	0	0	0	0	0	0	0	0	0	0	0	0	0	0	0	0	0	0	0	0	0	0	0	0	0
HIC2	0	0	0	0	0	0	0	0	0	0	0	0	0	0	0	0	0	0	0	0	0	0	0	0	0	0	0	0	0	0	0	0	0	0	0	0	0	0	0	0	0	0	0	0	0	0	0	0	0
SHOX2	133.284	482.075	0	81.2422	113.139	157.363	49.3239	0	0	379.159	153.981	4335.26	206.424	299.701	0	1809.89	0	243.313	0	0	0	380.991	174.644	352.285	1156.16	230.268	552.556	136.295	0	0	0	154.164	315.162	57.8569	327.279	0	67.5772	0	510.104	0	146.749	0	1214.96	148.449	117.653	1857.4	45.7854	0	139.078
E2F2	0	0	0	0	0	0	0	0	0	52.5462	0	134.057	0	0	0	228.05	0	0	0	0	0	0	0	0	0	37.6512	103.905	0	0	0	0	0	89.4286	0	0	0	0	0	0	0	0	0	186.548	0	13.7872	273.405	5.63057	0	0
TFAP4	0	0	0	0	0	0	0	0	0	37.3315	0	226.208	0	0	0	169.311	0	85.3635	0	0	0	0	113.6	97.386	307.748	54.2998	228.804	13.2359	0	0	0	0	75.9643	0	60.9251	0	0	0	0	0	82.0951	0	234.082	0	0	217.741	9.37743	0	0
ATF2	0	0	0	0	0	0	0	0	0	0	0	0	0	0	0	0	0	0	0	0	0	0	0	0	0	0	0	0	0	0	0	0	0	0	0	0	0	0	0	0	0	0	0	0	0	0	0	0	0
CREB3L2	0	0	0	0	0	0	0	0	0	0	0	0	0	0	0	17.7388	0	0	0	0	0	0	0	0	0	12.1643	0	0	0	0	0	0	0	0	0	0	0	0	0	0	0	0	0	0	0	119.667	0	0	0
AR	0	0	0	0	0	0	0	0	0	82.7511	0	129.849	0	64.718	0	277.313	0	0	0	0	0	0	0	0	0	44.2536	179.955	0	0	0	0	0	109.238	0	18.7874	0	0	0	0	0	0	0	257.332	0	6.57321	469.365	0	0	0
MGA	0	0	0	0	0	0	0	0	0	0	0	0	0	0	0	0	0	0	0	0	0	0	0	0	0	0	0	0	0	0	0	0	0	0	0	0	0	0	0	0	0	0	0	0	0	0	0	0	0
ERF	0	0	0	0	0	0	0	0	0	19.0926	0	0	0	1.89543	0	90.6121	0	0	0	0	0	0	0	2.33169	0	12.2908	11.1668	0	0	0	0	1.76935	27.7739	0	0	0	0	0	0	0	0	0	9.85234	0	0	26.7664	0	0	0
ID1	2.48907	0	0	0	0	0	0	0	0	7.98768	0	0	0	0	0	37.7789	0	0	0	0	0	0	0	0	0	4.39437	7.40729	0	0	0	0	0	0	0	0	0	0	0	0	0	0	0	0	0	0	35.1069	1.98863	0	0
MYCN	287.013	436.415	0	116.227	214.083	49.2525	64.8641	55.7533	0	410.977	306.369	4189.84	156.411	440.823	0	1328.36	0	506.531	0	130.614	0	310.633	574.021	320.957	1636.91	294.972	1094.54	854.824	0	0	0	290.606	430.016	294.675	636.848	0	81.7712	0	585.186	253.914	355.177	635.135	1150.2	41.347	183.312	2895.31	130.13	0	226.875
NFKB1	0	0	0	0	0	0	0	0	0	0	0	0	0	0	0	0	0	0	0	0	0	0	0	0	0	0	0	0	0	0	0	0	0	0	0	0	0	0	0	0	0	0	0	0	0	0	0	0	0
HINFP	0	0	0	0	0	0	0	0	0	0	0	0	0	0	0	0	0	0	0	0	0	0	0	0	0	0	0	0	0	0	0	0	0	0	0	0	0	0	0	0	0	0	0	0	0	0	0	0	0
ZFX	0	0	0	0	0	0	0	0	0	0	0	0	0	0	0	0	0	0	0	0	0	0	0	0	0	0	0	0	0	0	0	0	21.6231	0	0	0	0	0	0	0	0	0	0	0	0	0	0	0	0
PPARA	0	0	0	0	0	0	0	0	0	0	0	0	0	0	0	0	0	0	0	0	0	0	0	0	0	0	0	0	0	0	0	0	0	0	0	0	0	0	0	0	0	0	0	0	0	0	0	0	0
ELK1	0	0	0	0	0	0	0	0	0	0	0	0	0	0	0	133.125	0	0	0	0	0	0	0	0	0	0	0	0	0	0	0	0	30.0532	0	0	0	0	0	0	0	0	0	0	0	0	0	0	0	0
STAT5B	0	0	0	0	0	0	0	0	0	0	0	0	0	0	0	0	0	0	0	0	0	0	0	0	0	0	0	0	0	0	0	0	0	0	0	0	0	0	0	0	0	0	0	0	0	0	0	0	0
ALX4	226.026	565.397	59.9332	107.872	300.287	194.447	213.095	23.2281	112.305	434.612	262.484	5687.67	340.101	533.826	20.1511	1982.94	28.6631	425.864	46.6075	79.2134	13.3581	585.839	315.784	566.797	1664.78	306.193	772.526	274.357	83.0427	47.9793	0	279.194	371.336	363.944	379.129	13.1984	102.044	62.4893	768.85	24.1313	181.885	185.106	1438.73	192.042	144.479	2696.02	64.1976	4.48628	196.846
NFATC1	0	0	0	0	0	0	0	0	0	0	0	227.48	0	0	0	0	0	0	0	0	0	0	0	0	0	0	0	0	0	0	0	0	0	0	0	0	0	0	0	0	0	0	0	0	0	0	0	0	0
TCF4	53.1969	187.359	0	30.2116	67.1479	31.5851	0	3.57664	0	147.029	109.572	826.921	75.1836	116.596	0	551.143	0	293.927	0	27.9415	0	101.198	118.514	213.178	474.015	107.818	442.706	220.124	0	0	0	154.029	138.642	77.4681	290.477	0	28.6122	0	218.258	96.6705	175.99	190.642	441.51	0	78.8882	914.327	49.6426	0	34.7746
ETV4	24.4173	57.2715	0	0	0	0	0	0	0	63.3054	0	562.093	0	46.8301	0	278.228	0	60.2464	0	0	0	0	19.5277	51.711	51.0646	43.8186	161.085	106.05	0	0	0	0	80.8928	0	83.7759	0	0	0	56.8596	6.88168	54.7976	0	192.243	0	26.71	405.044	37.5095	0	22.3408
THRA	0	0	0	0	0	0	0	0	0	0	0	55.5024	0	0	0	0	0	0	0	0	0	0	0	0	0	0	0	0	0	0	0	0	0	0	0	0	0	0	0	0	0	0	0	0	0	0	0	0	0
SMAD3	0	0	0	0	0	0	0	0	0	30.0801	0	172.028	0	24.6918	0	75.7817	0	0	0	0	0	0	0	0	0	20.0425	0	0	0	0	0	0	36.1831	0	0	0	0	0	0	0	0	0	99.0369	0	0	60.7762	0	0	0
PBX3	0	0	0	0	0	0	0	0	0	0	0	0	0	0	0	0	0	0	0	0	0	0	0	0	0	0	0	0	0	0	0	0	0.0616631	0	0	0	0	0	0	0	0	0	0	0	0	0	0	0	0
REL	0	0	0	0	0	0	0	0	0	0	0	0	0	0	0	0	0	0	0	0	0	0	0	0	0	0	0	0	0	0	0	0	0	0	0	0	0	0	0	0	0	0	0	0	0	0	0	0	0
PLAG1	0	0	0	0	0	0	0	0	0	0	0	0	0	0	0	0	0	0	0	0	0	0	0	0	0	0	0	0	0	0	0	0	0	0	0	0	0	0	0	0	0	0	0	0	0	0	0	0	0
FOXC2	54.1139	69.9323	0	44.7793	5.6988	41.6388	0	0	0	131.367	0	1387	5.62891	166.442	0	1181.93	0	82.372	0	0	0	215.674	250.929	237.061	314.177	88.4196	414.076	0	0	0	0	250.236	153.574	0	187.176	0	0	32.7749	175.731	0	103.195	0	430.514	0	96.6581	589.091	36.1076	0	6.67914
CREM	0	0	0	0	0	0	0	0	0	0	0	0	0	0	0	0	0	0	0	0	0	0	0	0	0	0	0	0	0	0	0	0	0	0	0	0	0	0	0	0	0	0	0	0	0	0	0	0	0
CREB5	0	0	0	0	0	0	0	0	0	0	0	14.9534	0	0	0	0	0	0	0	0	0	0	0	0	0	0	0	0	0	0	0	0	0	0	0	0	0	0	0	0	0	0	0	0	0	0	0	0	0
MEF2A	0	0	0	0	0	0	0	0	0	0	0	0	0	0	0	0	0	0	0	0	0	0	0	0	0	0	0	0	0	0	0	0	0	0	0	0	0	0	0	0	0	0	0	0	0	0	0	0	0
GATA2	0	4.63124	0	0	0	0	0	0	0	14.3371	0	993.647	0	4.44186	0	106.696	0	0	0	0	0	0	0	26.7146	0	14.547	75.6467	0	0	0	0	0	35.1603	0	0	0	0	0	0	0	0	0	77.1878	0	9.59914	0	0.15137	0	0
ALX3	262.65	530.26	39.2017	116.126	289.925	246.796	157.705	15.5175	114.682	487.485	292.024	8590.53	261	583.729	0	2425.52	11.079	426.226	50.4985	64.4732	0	617.901	375.538	524.875	2320.4	297.425	922.818	279.478	24.408	33.186	0	318.849	376.767	377.255	446.946	0	104.467	85.9733	714.6	14.1118	182.291	153.345	1442.4	179.52	142.134	2105.36	71.9817	0	218.227
SOX8	0	0	0	0	0	0	0	0	0	84.2054	0	332.993	59.8754	125.098	0	512.466	0	0	0	0	0	0	0	0	0	47.1778	363.141	0	0	0	0	0	82.3858	0	0	0	0	0	0	0	44.6939	0	184.314	0	42.9865	0	0	0	0
ARID3B	0	0	0	0	0	0	0	0	0	0	0	311.68	0	22.6153	0	66.0524	0	0	0	0	0	0	0	0	0	0	54.9464	0	0	0	0	0	0	0	0	0	0	0	0	0	0	0	0	0	0	0	0	0	0
E2F1	0	0	0	0	0	0	0	0	0	32.1887	0	99.4512	0	8.09724	0	145.403	0	0	0	0	0	0	0	0	5.49603	25.3432	59.761	6.37183	0	0	0	0	45.7828	0	0	0	0	0	47.0971	0	0	0	112.69	0	15.5472	182.406	1.77006	0	0
ZBTB7A	0	0	0	0	0	0	0	0	0	27.2731	0	75.5068	0	0	0	0	0	0	0	0	0	0	0	0	0	2.86351	0	0	0	0	0	0	46.2335	0	0	0	0	0	0	0	0	0	36.0611	0	0	0	0	0	0
MNT	0	0	0	0	0	0	0	0	0	3.26047	0	0	0	0	0	0	0	0	0	0	0	0	0	0	0	0	0	0	0	0	0	0	0	0	0	0	0	0	0	0	0	0	0	0	0	35.3458	0	0	0
ETS1	0	0	0	0	0	0	0	0	0	33.6131	0	172.646	0	4.19423	0	198.048	0	0	0	0	0	0	0	0	0	25.7273	100.455	0	0	0	0	0	53.7407	0	0	0	0	0	0	0	0	0	101.403	0	9.00992	263.527	13.3996	0	0
NFAT5	0	0	0	0	0	0	0	0	0	0	0	129.67	0	0	0	0	0	0	0	0	0	0	0	0	0	0	0	0	0	0	0	0	0	0	0	0	0	0	0	0	0	0	0	0	0	0	0	0	0
ZIC2	0	0	0	0	0	0	0	0	0	81.5772	0	42.5028	0	0	0	153.925	0	0	0	0	0	0	0	0	0	45.6103	0	0	0	0	0	0	96.4376	0	0	0	0	0	0	0	0	0	0	0	0	0	8.63392	0	0
NFIC	0	0	0	0	0	0	0	0	0	0	0	0	0	0	0	0	0	0	0	0	0	0	0	0	0	0	0	0	0	0	0	0	0	0	0	0	0	0	0	0	0	0	0	0	0	0	0	0	0
TEAD3	57.6816	53.1443	0	0	0	10.9673	0	0	0	56.0023	0	1024.34	0	99.4841	0	537.017	0	49.0433	0	17.3034	0	80.0602	62.7733	50.8781	141.245	43.162	152.736	111.989	0	0	0	0	67.3446	0	124.857	0	0	0	89.3554	0	32.0455	0	247.91	0	27.3051	313.079	26.9516	0	31.1783
MTF1	0	0	0	0	0	0	0	0	0	0	0	0	0	0	0	0	0	0	0	0	0	0	0	0	0	0	0	0	0	0	0	0	0	0	0	0	0	0	0	0	0	0	0	0	0	0	0	0	0
TCF3	44.8713	86.8282	0	19.0713	56.7598	16.2641	0	0	0	65.7449	89.4178	637.139	44.4135	77.0561	0	315.749	0	125.717	0	20.5949	0	75.3764	145.249	93.3857	320.794	51.2086	254.773	162.343	0	0	0	83.6758	61.1818	99.8097	135.495	0	3.15661	0	108.168	44.4782	115.534	84.9599	207.667	0	43.2365	438.694	33.193	0	24.0859
TGIF1	0	0	0	0	0	0	0	0	0	0	0	0	0	0	0	0	0	0	0	0	0	0	0	0	0	0	0	0	0	0	0	0	0	0	0	0	0	0	0	0	0	0	0	0	0	0	0	0	0
CEBPG	0	0	0	0	0	0	0	0	0	0	0	0	0	0	0	0	0	0	0	0	0	0	0	0	0	0	0	0	0	0	0	0	0	0	0	0	0	0	0	0	0	0	0	0	0	0	0	0	0
STAT2	0	0	0	0	0	0	0	0	0	0	0	0	0	0	0	0	0	0	0	0	0	0	0	0	0	0	0	0	0	0	0	0	0	0	0	0	0	0	0	0	0	0	0	0	0	0	0	0	0
ZEB1	0	0	0	0	0	0	0	0	0	0	0	22.1524	0	0	0	37.5362	0	0	0	0	0	0	0	0	0	0	0	0	0	0	0	0	8.7808	0	0	0	0	0	0	0	0	0	0	0	0	0	0	0	0
MYBL2	0	0	0	0	0	0	0	0	0	17.6293	0	60.107	0	24.6413	0	33.7807	0	0	0	0	0	0	0	0	0	8.0741	0	0	0	0	0	0	30.3224	0	0	0	0	0	0	0	0	0	63.7285	0	0	47.1192	0	0	0
TBP	0	0	0	0	0	0	0	0	0	24.763	0	72.1179	0	0	0	92.1975	0	0	0	0	0	0	0	0	0	16.7418	33.0721	0	0	0	0	0	35.5369	0	0	0	0	0	0	0	0	0	53.7338	0	0	13.3246	0	0	0
USF1	0	0	0	0	0	0	0	0	0	0	0	5.81396	0	0	0	45.8786	0	0	0	0	0	0	0	0	0	0	38.1648	0	0	0	0	0	0	0	0	0	0	0	0	0	0	0	0	0	0	0	0	0	0
MAZ	0	0	0	0	0	0	0	0	0	7.33573	0	0	0	0	0	29.0801	0	0	0	0	0	0	0	0	0	0	16.6279	0	0	0	0	0	8.28209	0	0	0	0	0	0	0	0	0	17.489	0	0	0	0.308711	0	0
HSF2	0	0	0	0	0	0	0	0	0	0	0	0	0	0	0	0	0	0	0	0	0	0	0	0	0	0	0	0	0	0	0	0	0	0	0	0	0	0	0	0	0	0	0	0	0	0	0	0	0
NR1H2	0	0	0	0	0	0	0	0	0	32.0455	0	308.025	0	0	0	0	0	0	0	0	0	0	0	0	0	0	0	0	0	0	0	0	39.4514	0	0	0	0	0	0	0	0	0	2.1294	0	0	0	0	0	0
NR1H3	0	0	0	0	0	0	0	0	0	0	0	166.907	0	0	0	0	0	0	0	0	0	0	0	0	0	0	0	0	0	0	0	0	18.1723	0	0	0	0	0	0	0	0	0	0	0	0	0	0	0	0
PAX7	8.82418	0	0	0	0	92.5058	0	0	48.5499	198.776	0	3243.74	0	80.3663	0	316.297	0	0	0	0	0	162.92	0	103.652	305.247	87.5773	470.487	0	0	0	0	0	60.2415	0	0	0	0	0	0	0	0	0	199.111	0	2.9334	0	21.0026	0	0
TRIM28	0	0	0	0	0	0	0	0	0	0	0	0	0	0	0	0	0	0	0	0	0	0	0	0	0	0	0	0	0	0	0	0	0	0	0	0	0	0	0	0	0	0	0	0	0	0	0	0	0
NFIA	0	0	0	0	0	0	0	0	0	0	0	0	0	0	0	0	0	0	0	0	0	0	0	0	0	0	0	0	0	0	0	0	0	0	0	0	0	0	0	0	0	0	0	0	0	0	0	0	0
HEY1	62.469	19.0091	0	0	0	0	0	0	0	99.3134	0	390.851	0	48.4702	0	189.258	0	60.4317	0	0	0	0	121.615	0	316.352	43.2233	237.941	228.435	0	0	0	0	84.1422	0	63.9246	0	0	0	0	0	0	47.622	235.877	0	27.2814	527.798	30.7529	0	0
DBP	0	0	0	0	0	0	0	0	0	0	0	0	0	0	0	0	0	0	0	0	0	0	0	0	0	0	0	0	0	0	0	0	6.02912	0	0	0	0	0	0	0	0	0	0	0	0	0	0	0	0
ZNF740	0	0	0	0	0	0	0	0	0	0	0	0	0	0	0	0	0	0	0	0	0	0	0	0	0	0	0	0	0	0	0	0	0	0	0	0	0	0	0	0	0	0	0	0	0	0	0	0	0
KLF13	0	0	0	0	0	0	0	0	0	0	0	0	0	0	0	0	0	0	0	0	0	0	0	0	0	0	0	0	0	0	0	0	13.764	0	0	0	0	0	0	0	0	0	0	0	0	0	0	0	0
ARNT2	60.998	52.9095	0	0	0	0	0	0	0	50.0621	0	83.5384	0	0	0	251.589	0	0	0	0	0	0	0	0	374.262	35.1499	88.853	111.662	0	0	0	0	38.2145	0	0	0	0	0	0	0	0	0	168.671	0	31.9167	575.141	15.9081	0	0
THAP1	0	0	0	0	0	0	0	0	0	0	0	0	0	0	0	0	0	0	0	0	0	0	0	0	0	0	0	0	0	0	0	0	0	0	0	0	0	0	0	0	0	0	0	0	0	0	0	0	0
KLF11	0	0	0	0	0	0	0	0	0	0	0	0	0	0	0	0	0	0	0	0	0	0	0	0	0	0	0	0	0	0	0	0	0	0	0	0	0	0	0	0	0	0	0	0	0	0	0	0	0
RXRA	46.092	105.984	0	15.3438	0	0	0	0	0	93.093	0	933.064	30.6632	71.9109	0	367.127	0	49.8797	0	0	0	65.0574	77.3451	91.5146	349.603	70.7254	207.431	233.711	0	0	0	116.416	81.8703	0	76.3016	0	0	0	103.409	0	56.2361	0	299.618	0	60.8281	440.6	26.3578	0	28.4661
BBX	0	0	0	0	0	0	0	0	0	0	0	0	0	0	0	0	0	0	0	0	0	0	0	0	0	0	0	0	0	0	0	0	0	0	0	0	0	0	0	0	0	0	0	0	0	0	0	0	0
RFX7	0	44.0556	0	0	0	0	0	0	0	36.3236	0	149.636	0	35.0567	0	125.318	0	0	0	0	0	0	0	0	0	30.3781	25.7905	0	0	0	0	0	62.522	0	49.2603	0	0	0	0	0	0	0	161.954	0	22.0768	161.568	12.4456	0	0
SP4	0	117.664	0	0	0	0	0	0	0	72.107	0	526.533	0	62.2697	0	302.441	0	0	0	0	0	0	0	0	67.3307	63.5939	137.513	0	0	0	0	0	107.738	0	10.5334	0	0	0	129.24	0	0	0	253.89	0	17.8688	367.11	22.2419	0	0
MAX	0	0	0	0	0	0	0	0	0	0	0	0	0	0	0	0	0	0	0	0	0	0	0	0	0	24.6593	43.6868	0	0	0	0	0	0	0	0	0	0	0	0	0	0	0	0	0	0	168.733	0	0	0
NR2F1	46.5082	126.167	0	3.37758	55.0759	2.66009	0	0	0	103.751	75.0707	777.484	42.1609	67.889	0	272.438	0	116.483	0	0	0	64.627	53.4716	141.267	437.546	71.2862	181.082	166.041	0	0	0	118.796	118.011	48.1815	156.733	0	29.0215	0	192.402	73.2456	90.8228	77.7348	270.417	0	50.5266	498.415	36.6599	0	50.1249
RARA	0	0	0	0	0	0	0	0	0	51.7966	0	417.271	10.069	0	0	97.1738	0	0	0	0	0	0	0	97.9897	26.1404	35.8167	0	0	0	0	0	0	36.8599	0	0	0	0	0	0	0	0	0	124.241	0	12.5897	105.03	2.28505	0	0
ATF4	0	0	0	0	0	0	0	0	0	0	0	0	0	0	0	0	0	0	0	0	0	0	0	0	0	0	0	0	0	0	0	0	0	0	0	0	0	0	0	0	0	0	0	0	0	0	0	0	0
STAT6	0	0	0	0	0	0	0	0	0	0	0	0	0	0	0	0	0	0	0	0	0	0	0	0	0	0	0	0	0	0	0	0	0	0	0	0	0	0	0	0	0	0	0	0	0	0	0	0	0
TWIST1	0	0	0	0	0	89.5799	0	0.058592	0	0	0	18.2779	75.2599	0	0	0	0	37.3276	3.44865	0	0	153.381	0	88.3033	0	12.7061	116.092	9.16873	0	0	0	0	0	0	91.4994	0	0	0	0	0	114.614	0	128.241	0	22.6007	65.6029	0	0	26.7304
MAF	0	0	0	0	0	0	0	0	0	0	0	116.591	0	0	0	50.8856	0	0	0	0	0	0	0	0	0	0	0	0	0	0	0	0	35.3881	0	0	0	0	0	0	0	0	0	0	0	0	0	0	0	0
TCF7L1	0	74.9034	0	41.5995	0	0	0	0	0	17.7988	0	1165.04	0	66.4304	0	202.283	0	53.6401	0	0	0	52.0986	71.6223	62.7778	181.15	13.8239	106.825	0	0	0	0	0	40.0498	0	5.34013	0	0	0	78.9902	0	46.3171	0	125.136	0	16.5884	227.012	20.5045	0	0
PRRX2	141.175	456.136	35.7477	86.107	178.998	155.156	102.709	11.2866	61.1666	344.955	200.043	4169.44	210.668	302.487	0	1482.4	12.05	256.157	30.3071	42.9262	0	399.541	185.505	328.86	1116.96	192.471	527.754	157.032	36.5849	26.0642	0	190.542	281.709	225.627	326.904	0	72.4604	3.4128	511.297	8.2718	153.673	110.411	1083.98	170.481	109.397	1666.57	45.9592	0	142.571
TEAD4	0	0	0	0	0	0	0	0	0	53.4149	0	602.347	0	44.7227	0	299.161	0	0	0	0	0	0	0	0	0	44.7199	87.5804	0	0	0	0	0	69.9131	0	0	0	0	0	0	0	0	0	203.09	0	26.1605	236.645	0	0	0
MZF1	0	0	0	0	0	0	0	0	0	0	0	0	0	0	0	0	0	0	0	0	0	0	0	0	0	0	0	0	0	0	0	0	0	0	0	0	0	0	0	0	0	0	0	0	0	0	0	0	0
ARID3A	0	0	0	0	0	0	0	0	0	0	0	146.868	0	0	0	23.1005	0	0	0	0	0	0	0	0	0	0	3.57586	0	0	0	0	0	0	0	0	0	0	0	0	0	0	0	0	0	0	0	0	0	0
ID2	12.2062	0	0	0	0	0	0	0	0	15.3937	0	5.35928	0	0	0	60.2079	0	0	0	0	0	0	0	0	0	8.55083	2.71229	0	0	0	0	0	0	0	0	0	0	0	0	0	0	0	9.3427	0	0	53.4088	0	0	0
ETV6	0	0	0	0	0	0	0	0	0	0	0	0	0	0	0	22.6574	0	0	0	0	0	0	0	0	0	0	0	0	0	0	0	0	15.8133	0	0	0	0	0	0	0	0	0	0	0	0	0	0	0	0
SRF	0	0	0	0	0	0	0	0	0	4.75619	0	0	0	0	0	0	0	0	0	0	0	0	0	0	0	0	0	0	0	0	0	0	15.7858	0	0	0	0	0	0	0	0	0	9.50783	0	0	0	0	0	0
IRX1	0	0	0	0	0	0	0	0	0	0	0	0	0	0	0	0	0	0	0	0	0	0	0	0	0	0	0	0	0	0	0	0	0	0	0	0	0	0	0	0	0	0	0	0	0	0	0	0	0
RFX1	0	0	0	0	0	0	0	0	0	0	0	494.221	0	0	0	4.73561	0	0	0	0	0	0	0	0	0	0	0	0	0	0	0	0	34.6809	0	0	0	0	0	0	0	0	0	100.415	0	0	0	0	0	0
TLX2	0	0	0	0	0	10.1686	0	0	0	15.7353	0	636.603	0	47.1198	0	44.3645	0	0	0	0	0	0	0	0	0	0	0	0	0	0	0	0	30.9712	0	0	0	0	0	0	0	0	0	0	0	0	0	0	0	0
ARID5A	0	0	0	0	0	0	0	0	0	0	0	0	0	0	0	0	0	0	0	0	0	0	0	0	0	0	0	0	0	0	0	0	0	0	0	0	0	0	0	0	0	0	0	0	0	0	0	0	0
MEIS2	0	0	0	0	0	0	0	0	0	0	0	0	0	0	0	0	0	0	0	0	0	0	0	0	0	0	0	0	0	0	0	0	0	0	0	0	0	0	0	0	0	0	0	0	0	0	0	0	0
ELK4	0	0	0	0	0	0	0	0	0	0	0	0	0	0	0	174.099	0	0	0	0	0	0	0	0	0	0	0	0	0	0	0	0	33.2194	0	0	0	0	0	0	0	0	0	0	0	0	0	0	0	0
HSF1	0	0	0	0	0	0	0	0	0	0	0	0	0	0	0	0	0	0	0	0	0	0	0	0	0	0	0	0	0	0	0	0	0	0	0	0	0	0	0	0	0	0	0	0	0	0	0	0	0
E2F7	0	0	0	0	0	0	0	0	0	2.0558	0	0	0	0	0	0	0	0	0	0	0	0	0	0	0	0	0	0	0	0	0	0	13.7402	0	0	0	0	0	0	0	0	0	0	0	0	0	0	0	0
SMAD2	0	0	0	0	0	0	0	0	0	0	0	0	0	0	0	0	0	0	0	0	0	0	0	0	0	0	0	0	0	0	0	0	0	0	0	0	0	0	0	0	0	0	0	0	0	0	0	0	0
SOX6	0	0	0	0	0	0	0	0	0	36.8873	0	883.235	20.9844	107.14	0	470.304	0	0	0	0	0	56.8197	29.5393	48.6272	0	34.6431	246.363	0	0	0	0	0	46.0096	0	0	0	0	0	0	0	137.672	0	162.058	0	60.9982	191.796	12.5903	0	0
ATF5	0	0	0	0	0	0	0	0	0	0	0	0	0	0	0	0	0	0	0	0	0	0	0	0	0	0	0	0	0	0	0	0	0	0	0	0	0	0	0	0	0	0	0	0	0	0	0	0	0
EBF1	0	0	0	0	0	0	0	0	0	43.2284	0	306.248	0	0	0	0	0	0	0	0	0	0	0	0	0	46.4438	49.2505	0	0	0	0	0	61.2124	0	0	0	0	0	0	0	0	0	124.24	0	0	0	0	0	0
SMAD4	0	0	0	0	0	0	0	0	0	0	0	0	0	0	0	0	0	0	0	0	0	0	0	0	0	0	0	0	0	0	0	0	0	0	0	0	0	0	0	0	0	0	0	0	0	0	0	0	0
HDX	0	0	0	0	0	0	0	0	0	0	0	0	0	0	0	0	0	0	0	0	0	0	0	0	0	0	0	0	0	0	0	0	0	0	0	0	0	0	0	0	0	0	0	0	0	0	0	0	0
MEIS3	0	0	0	0	0	0	0	0	0	13.1187	0	169.425	0	0	0	94.5811	0	0	0	0	0	0	0	0	0	0	0	0	0	0	0	0	15.4103	0	0	0	0	0	0	0	0	0	0	0	0	0	0	0	0
RARG	16.236	0	0	0	0	0	0	0	0	45.5349	0	478.06	24.7422	19.8903	0	86.2202	0	0	0	0	0	0	0	81.4625	206.516	26.2565	12.5076	28.4083	0	0	0	0	26.4931	0	37.7216	0	0	0	0	0	14.085	0	122.635	0	13.2062	131.2	10.6468	0	0
FOXO4	0	0	0	0	0	0	0	0	0	19.5257	0	547.273	0	0	0	146.896	0	0	0	0	0	0	0	0	0	3.7347	14.329	0	0	0	0	0	49.0593	0	0	0	0	0	0	0	0	0	0	0	0	0	0	0	0
MYBL1	0	0	0	0	0	0	0	0	0	0	0	0	0	0	0	0	0	0	0	0	0	0	0	0	0	0	0	0	0	0	0	0	37.1137	0	0	0	0	0	0	0	0	0	0	0	0	0	0	0	0
GABPA	0	0	0	0	0	0	0	0	0	67.4929	0	230.847	0	34.7456	0	264.774	0	0	0	0	0	0	0	37.571	0	56.7628	129.146	84.7657	0	0	0	0	83.7458	0	50.4465	0	0	0	76.8849	0	17.3574	0	190.391	0	38.1887	445.57	12.2267	0	2.51459
FOXP2	0	0	0	0	0	0	0	0	0	0	0	0	0	0	0	0	0	0	0	0	0	0	0	16.0359	0	0	0	0	0	0	0	0	3.01144	0	0	0	0	0	0	0	0	0	0	0	6.28824	0	0	0	0
SOX13	0	0	0	0	0	0	0	0	0	19.5258	0	267.258	0	48.9518	0	214.01	0	0	0	0	0	0	0	0	0	5.5515	105.174	0	0	0	0	0	22.988	0	0	0	0	0	0	0	43.9992	0	76.864	0	22.8174	17.5014	2.75094	0	0
JUND	0	0	0	0	0	0	0	0	0	0	0	0	0	0	0	0	0	0	0	0	0	0	0	0	0	0	0	0	0	0	0	0	0	0	0	0	0	0	0	0	0	0	0	0	0	0	0	0	0
NR2F6	23.1317	84.4152	0	0	0	0	0	0	0	73.2758	0	650.021	15.6902	33.8169	0	202.223	0	66.9189	0	0	0	0	0	95.021	264.636	49.4534	119.445	97.5267	0	0	0	38.572	87.1846	0	92.286	0	0	0	118.329	32.1777	48.679	0	196.283	0	33.9434	327.324	24.4672	0	28.7238
ZNF711	0	0	0	0	0	0	0	0	0	16.7326	0	0	0	0	0	0	0	0	0	0	0	0	0	0	0	19.7174	0	0	0	0	0	0	25.4635	0	0	0	0	0	0	0	0	0	0	0	0	0	0	0	0
DDIT3	0	0	0	0	0	0	0	0	0	0	0	0	0	0	0	0	0	0	0	0	0	0	0	0	0	0	0	0	0	0	0	0	0	0	0	0	0	0	0	0	0	0	0	0	0	0	0	0	0
E2F6	0	0	0	0	0	0	0	0	0	0	0	0	0	0	0	0	0	0	0	0	0	0	0	0	0	0	0	0	0	0	0	0	12.8859	0	0	0	0	0	0	0	0	0	0	0	0	0	0	0	0
ALX1	179.136	603.992	45.5921	107.895	240.184	179.899	125.799	16.5009	93.3351	404.782	288.994	5323.89	264.627	367.207	0	2121.55	22.804	309.173	47.6676	83.0224	8.24582	466.608	249.527	411.741	1383.3	230.853	659.118	210.009	89.0507	36.9127	0	244.284	309.566	301.204	380.618	4.50446	86.709	46.1328	587.128	18.0744	192.72	128.581	1322.93	232.177	129.766	1930.75	59.0593	1.58115	165.667
HEY2	87.6775	86.2528	0	0	0	0	0	0	0	172.921	0	451.929	0	61.5689	0	341.108	0	147.657	0	0	0	0	113.703	0	494.391	78.4511	377.304	258.855	0	0	0	0	157.904	0	101.894	0	0	0	25.8871	0	0	0	457.531	0	36.1802	1557.54	45.3779	0	0
RFX5	0	0	0	0	0	0	0	0	0	0	0	52.6344	0	0	0	46.4798	0	0	0	0	0	0	0	0	0	0	0	0	0	0	0	0	23.616	0	0	0	0	0	0	0	0	0	20.5577	0	0	0	0	0	0
SP1	25.0741	66.2434	0	0	0	0	0	0	0	42.4856	0	370.479	0	52.1947	0	165.619	0	0	0	0	0	0	0	0	102.375	34.2655	67.942	18.2965	0	0	0	0	66.1498	0	53.9675	0	0	0	65.6137	0	0	0	152.373	0	5.77195	204.334	16.5977	0	0
MXD4	0	0	0	0	0	0	0	0	0	6.94166	0	0	0	0	0	12.2523	0	0	0	0	0	0	0	0	0	0	0	0	0	0	0	0	0	0	0	0	0	0	0	0	0	0	0	0	0	0	0	0	0
SIX4	0	0	0	0	0	0	0	0	0	68.4485	0	0	0	29.1572	0	184.74	0	0	0	0	0	111.462	0	28.1267	0	0	38.919	0	0	0	0	0	20.0012	0	0	0	0	0	0	0	0	0	65.2184	0	42.766	214.373	22.6178	0	0
BACH2	0	0	0	0	0	0	0	0	0	0	0	0	0	0	0	0	0	0	0	0	0	0	0	0	0	0	0	0	0	0	0	0	0	0	0	0	0	0	0	0	0	0	0	0	0	0	0	0	0
MLX	0	0	0	0	0	0	0	0	0	0	0	0	0	0	0	0	0	0	0	0	0	0	0	0	0	0	0	0	0	0	0	0	0	0	0	0	0	0	0	0	0	0	0	0	0	0	0	0	0
GLI1	0	0	0	0	0	0	0	0	0	0	0	0	0	0	0	0	0	0	0	0	0	0	0	0	0	0	0	0	0	0	0	0	0	0	0	0	0	0	0	0	0	0	0	0	0	0	0	0	0
SREBF1	0	0	0	0	0	0	0	0	0	0	0	0	0	0	0	0	0	0	0	0	0	0	0	0	0	0	0	0	0	0	0	0	0	0	0	0	0	0	0	0	0	0	0	0	0	0	0	0	0
TEAD1	0	0	0	0	0	0	0	0	0	42.1417	0	828.865	0	55.3962	0	348.084	0	0	0	0	0	31.2512	0	0	0	31.3627	85.0635	31.5416	0	0	0	0	64.6726	0	25.6983	0	0	0	0	0	0	0	181.154	0	13.8955	177.448	16.2782	0	0
HBP1	0	0	0	0	0	0	0	0	0	0	0	0	0	0	0	0	0	0	0	0	0	0	0	0	0	0	0	0	0	0	0	0	0	0	0	0	0	0	0	0	0	0	0	0	0	0	0	0	0
ERG	171.02	442.822	0	94.834	40.0667	40.1459	56.7104	0	0	331.265	286.46	1222.05	14.1034	312.781	0	1408.3	0	539.506	0	45.1711	0	204.933	416.241	473.495	1123.82	237.49	985.101	643.67	0	0	0	328.433	357.791	179.094	665.457	0	69.5164	0	587.342	369.632	388.403	399.028	1015.31	0	164.875	2227.22	132.506	0	143.898
GATA3	0	0	0	0	0	0	0	0	0	32.9228	0	2357.42	0	0	0	493.937	0	0	0	0	0	0	0	0	0	29.3256	228.201	0	0	0	0	0	85.5323	0	0	0	0	0	0	0	0	0	121.457	0	7.66875	0	0	0	0
ZBTB33	0	0	0	0	0	0	0	0	0	18.3425	0	224.336	0	0	0	78.9036	0	0	0	0	0	0	0	0	0	0.949692	31.0495	0	0	0	0	0	27.5781	0	0	0	0	0	0	0	0	0	67.6518	0	0	26.952	0	0	0
CREB3L4	0	0	0	0	0	0	0	0	0	0	0	0	0	0	0	0	0	0	0	0	0	0	0	0	0	0	0	0	0	0	0	0	0	0	0	0	0	0	0	0	0	0	0	0	0	0	0	0	0
NR2F2	58.3432	97.425	0	0	0	0	0	0	0	87.985	18.5764	767.159	14.6119	78.03	0	210.72	0	127.614	0	0	0	27.4128	16.5403	176.082	406.346	61.6416	164.628	139.552	0	0	0	72.7985	109.912	0	123.673	0	19.3301	0	176.646	94.2038	44.1834	80.1589	241.707	0	47.05	342.936	29.0991	0	38.3007
POU2F1	23.1015	0	0	0	0	33.5326	0	0	0	93.405	0	797.594	0	116.653	0	452.208	0	0	0	0	0	123.436	162.528	81.178	291.607	61.091	288.935	215.23	0	0	0	0	69.1937	0	123.979	0	0	0	91.9978	0	5.28688	59.1219	209.375	0	52.1743	448.897	30.1592	0	7.82308
USF2	0	0	0	0	0	0	0	0	0	9.65667	0	31.5666	0	0	0	47.6682	0	0	0	0	0	0	0	0	0	6.4614	34.6117	0	0	0	0	0	0	0	0	0	0	0	0	0	0	0	0	0	0	57.583	0	0	0
RARB	21.2056	0	0	0	0	0	0	0	0	88.7066	0	1282.07	34.6451	61.135	0	181.273	0	0	0	0	0	0	0	264.595	293.33	63.0523	21.9821	72.8401	0	0	0	0	64.7248	0	31.6775	0	0	0	33.9838	0	7.3982	0	244.122	0	24.9076	357.141	27.2871	0	0
ELF2	0	0	0	0	0	0	0	0	0	24.6997	0	0	0	0	0	164.31	0	0	0	0	0	0	0	0	0	4.76458	7.76248	0	0	0	0	0	35.918	0	0	0	0	0	0	0	0	0	91.3883	0	0	42.7922	0	0	0
RFX2	0	0	0	0	0	0	0	0	0	0	0	284.334	0	0	0	0	0	0	0	0	0	0	0	0	0	0	0	0	0	0	0	0	22.0919	0	0	0	0	0	0	0	0	0	0	0	0	0	0	0	0
POU6F1	0	0	0	0	0	0	0	0	0	0	0	405.286	0	0	0	0	0	0	0	0	0	0	0	0	0	0	0	0	0	0	0	0	0	0	0	0	0	0	0	0	0	0	0	0	0	0	0	0	0
YY1	0	0	0	0	0	0	0	0	0	25.5176	0	30.9653	0	11.787	0	35.3191	0	0	0	0	0	0	0	0	0	8.45264	25.7633	0	0	0	0	0	23.0327	0	0	0	0	0	0	0	0	0	73.0845	0	1.44831	27.03	0	0	0
CREB3	0	0	0	0	0	0	0	0	0	0	0	0	0	0	0	0	0	0	0	0	0	0	0	0	0	0	0	0	0	0	0	0	0	0	0	0	0	0	0	0	0	0	0	0	0	0	0	0	0
TFE3	0	0	0	0	0	0	0	0	0	21.7721	0	19.2842	0	0	0	89.6368	0	0	0	0	0	0	0	0	0	2.33068	59.0465	0	0	0	0	0	10.1366	0	0	0	0	0	0	0	0	0	0	0	0	92.4907	0	0	0
PKNOX1	0	0	0	0	0	0	0	0	0	0	0	0	0	0	0	0	0	0	0	0	0	0	0	0	0	0	0	0	0	0	0	0	0	0	0	0	0	0	0	0	0	0	0	0	0	0	0	0	0
NFIB	0	0	0	0	0	0	0	0	0	0	0	0	0	0	0	0	0	0	0	0	0	0	0	0	0	0	0	0	0	0	0	0	0	0	0	0	0	0	0	0	0	0	0	0	0	0	0	0	0
TCF7	0	0	0	0	0	0	0	0	0	0	0	668.884	0	0	0	191.977	0	0	0	0	0	0	0	0	0	0	3.16254	0	0	0	0	0	33.9081	0	0	0	0	0	0	0	0	0	110.334	0	0	168.168	0	0	0
SOX11	84.927	196.589	0	104.23	182.589	126.266	140.743	30.8201	104.047	195.863	268.917	1888.01	255.418	327.237	29.3636	940.383	16.0407	200.153	35.7272	90.9778	11.9793	323.415	447.658	402.439	281.514	162.328	762.058	60.5892	15.3969	0	0	143.3	217.875	111.321	252.917	0	19.0389	134.531	328.479	100.007	387.036	81.9763	484.321	87.1656	103.919	642.446	86.2093	24.7003	109.553
TBX2	0	0	0	0	0	0	0	0	0	0	0	43.6215	0	0	0	5.4634	0	0	0	0	0	0	0	0	0	0	0	0	0	0	0	0	0	0	0	0	0	0	0	0	0	0	0	0	0	0	0	0	0
MAFG	0	0	0	0	0	0	0	0	0	0	0	0	0	0	0	0	0	0	0	0	0	0	0	0	0	0	0	0	0	0	0	0	0	0	0	0	0	0	0	0	0	0	0	0	0	0	0	0	0
KLF12	0	0	0	0	0	0	0	0	0	0	0	238.017	0	0	0	108.581	0	0	0	0	0	0	0	0	0	18.323	0	0	0	0	0	0	36.019	0	0	0	0	0	0	0	0	0	0	0	0	106.538	0	0	0
FOXP1	0	0	0	0	0	0	0	0	0	0	0	0	0	0	0	0	0	0	0	0	0	0	0	0	0	0	0	0	0	0	0	0	0	0	0	0	0	0	0	0	0	0	0	0	0	0	0	0	0
TBX3	0	0	0	0	0	0	0	0	0	0	0	43.972	0	0	0	0	0	0	0	0	0	0	0	0	0	0	0	0	0	0	0	0	0	0	0	0	0	0	0	0	0	0	0	0	0	0	0	0	0
SIX1	0	128.411	30.3937	0	0	0	57.3202	0	0	131.305	0	98.1063	0	96.7215	0	401.053	0	0	0	0	0	227.054	67.9475	170.438	0	0	115.869	0	0	0	0	0	56.1914	0	138.968	0	0	47.3819	50.2475	0	0	146.217	170.705	0	83.7074	642.753	65.2154	0	26.1944
PBX1	0	0	0	0	0	0	0	0	0	0	0	0	0	0	0	0	0	0	0	0	0	0	0	0	0	0	0	0	0	0	0	0	5.96633	0	0	0	0	0	0	0	0	0	0	0	0	0	0	0	0
PPARD	0	0	0	0	0	0	0	0	0	17.1348	0	226.153	0	0	0	0	0	0	0	0	0	0	0	0	0	0	0	0	0	0	0	0	25.4651	0	0	0	0	0	0	0	0	0	0	0	4.90053	0	0	0	0
HES1	0	0	0	0	0	0	0	0	0	0	0	44.4644	0	0	0	0	0	0	0	0	0	0	0	0	0	0	0	0	0	0	0	0	5.28162	0	0	0	0	0	0	0	0	0	0	0	0	0	0	0	0
CEBPB	0	0	0	0	0	0	0	0	0	0	0	0	0	0	0	0	0	0	0	0	0	0	0	0	0	0	0	0	0	0	0	0	0	0	0	0	0	0	0	0	0	0	0	0	0	0	0	0	0
SP3	0	38.4402	0	0	0	0	0	0	0	31.1721	0	207.053	0	31.3626	0	134.816	0	0	0	0	0	0	0	0	114.704	27.2132	58.2592	0	0	0	0	0	53.712	0	47.2667	0	0	0	83.306	0	0	0	135.257	0	1.19928	157.427	12.8102	0	0
GLIS2	0	0	0	0	0	0	0	0	0	0	0	0	0	0	0	0	0	0	0	0	0	0	0	0	0	0	0	0	0	0	0	0	0	0	0	0	0	0	0	0	0	0	0	0	0	0	0	0	0
ZNF415	0	0	0	0	0	0	0	0	0	0	0	0	0	0	0	0	0	0	0	0	0	0	0	0	0	0	0	0	0	0	0	0	0	0	0	0	0	0	0	0	0	0	0	0	0	0	0	0	0
TGIF2	0	0	0	0	0	0	0	0	0	0	0	36.858	0	0	0	0	0	0	0	0	0	0	0	0	0	0	0	0	0	0	0	0	0	0	0	0	0	0	0	0	0	0	0	0	0	0	0	0	0
KLF10	0	0	0	0	0	0	0	0	0	0	0	0	0	0	0	0	0	0	0	0	0	0	0	0	0	0	0	0	0	0	0	0	0	0	0	0	0	0	0	0	0	0	0	0	0	0	0	0	0
IRF3	0	0	0	0	0	0	0	0	0	0	0	0	0	0	0	0	0	0	0	0	0	0	0	0	0	0	0	0	0	0	0	0	0	0	0	0	0	0	0	0	0	0	0	0	0	0	0	0	0
NFYA	0	0	0	0	0	0	0	0	0	0	0	0	0	0	0	0	0	0	0	0	0	0	0	0	0	0	0	0	0	0	0	0	0	0	0	0	0	0	0	0	0	0	0	0	0	0	0	0	0
SOX12	0	0	0	0	0	2.11599	4.98648	0	0	37.1806	0	202.624	29.6426	48.5022	0	213.743	0	0	0	0	0	46.2517	32.76	50.0969	0	24.161	135.049	0	0	0	0	0	28.5944	0	0	0	0	0	43.7705	0	48.5766	0	73.3184	0	17.8261	58.7446	7.59035	0	0
E2F3	0	37.9929	0	0	0	0	0	0	0	52.5827	0	133.748	0	20.8603	0	247.553	0	0	0	0	0	0	0	0	76.836	31.2091	83.8563	60.6085	0	0	0	0	56.7781	0	84.3791	0	0	0	60.6964	0	0	0	165.777	0	21.7331	291.994	17.2688	0	0
TP53	0	0	0	0	0	0	0	0	0	0	0	0	0	0	0	0	0	0	0	0	0	0	0	0	0	0	0	0	0	0	0	0	0	0	0	0	0	0	0	0	0	0	0	0	0	0	0	0	0
GLI3	0	0	0	0	0	0	0	0	0	0	0	0	0	0	0	0	0	0	0	0	0	0	0	0	0	0	0	0	0	0	0	0	4.07284	0	0	0	0	0	0	0	0	0	0	0	0	0	0	0	0
PKNOX2	67.1756	67.2004	0	0	0	0	0	0	0	77.075	0	920.337	0	85.1244	0	288.309	0	10.336	0	0	0	0	0	67.1983	0	14.7735	78.0302	0	0	0	0	0	67.2863	0	0	0	0	0	53.7839	0	38.7438	0	105.631	0	37.5834	0	26.5436	0	0
ETV3	0	0	0	0	0	0	0	0	0	12.4511	0	0	0	0	0	151.321	0	0	0	0	0	0	0	0	0	0.435473	2.88039	0	0	0	0	0	32.7643	0	0	0	0	0	0	0	0	0	0	0	0	0	0	0	0
ZSCAN22	0	0	0	0	0	0	0	0	0	0	0	0	0	0	0	0	0	0	0	0	0	0	0	0	0	0	0	0	0	0	0	0	0	0	0	0	0	0	0	0	0	0	0	0	0	0	0	0	0
REST	0	0	0	0	0	0	0	0	0	15.0231	0	0	0	0	0	66.0614	0	0	0	0	0	0	0	0	0	0	0	0	0	0	0	0	22.2833	0	0	0	0	0	0	0	0	0	7.37607	0	0	0	0	0	0
FOXP4	0	0	0	0	0	0	0	0	0	0	0	0	0	0	0	0	0	0	0	0	0	0	0	5.83003	0	0	0	0	0	0	0	0	2.8243	0	0	0	0	0	0	0	0	0	0	0	0	0	0	0	0
NR3C1	0	0	0	0	0	0	0	0	0	0	0	0	0	0	0	6.6405	0	0	0	0	0	0	0	0	0	0	0	0	0	0	0	0	21.7073	0	0	0	0	0	0	0	0	0	0	0	0	0	0	0	0
SREBF2	0	0	0	0	0	0	0	0	0	0	0	0	0	0	0	0	0	0	0	0	0	0	0	0	0	0	0	0	0	0	0	0	0	0	0	0	0	0	0	0	0	0	0	0	0	0	0	0	0
NFYB	0	0	0	0	0	0	0	0	0	0	0	0	0	0	0	0	0	0	0	0	0	0	0	0	0	0	0	0	0	0	0	0	0	0	0	0	0	0	0	0	0	0	0	0	0	0	0	0	0
NFE2L2	0	0	0	0	0	0	0	0	0	5.43376	0	0	0	0	0	60.2303	0	0	0	0	0	0	0	0	0	0	0	0	0	0	0	0	19.4463	0	0	0	0	0	0	0	0	0	0	0	0	0	0	0	0
JDP2	0	0	0	0	0	0	0	0	0	0	0	0	0	0	0	0	0	0	0	0	0	0	0	0	0	0	0	0	0	0	0	0	0	0	0	0	0	0	0	0	0	0	0	0	0	0	0	0	0
IRX2	0	0	0	0	0	0	0	0	0	0	0	0	0	0	0	0	0	0	0	0	0	0	0	0	0	0	0	0	0	0	0	0	0	0	0	0	0	0	0	0	0	0	0	0	0	0	0	0	0
ZBTB12	0	0	0	0	0	0	0	0	0	0	0	0	0	0	0	0	0	0	0	0	0	0	0	0	0	0	0	0	0	0	0	0	0	0	0	0	0	0	0	0	0	0	0	0	0	0	0	0	0
PITX2	235.92	498.36	2.55907	96.4131	144.723	172.487	119.287	0	19.9227	351.959	212.372	6891.52	218.803	420.966	0	1524.91	0	396.944	3.6607	0	0	412.325	293.377	495.244	1264.93	260.963	712.764	195.704	0	15.893	0	161.594	375.382	220.407	352.709	0	90.2131	0	700.724	0	145.67	93.0856	1168.22	78.7603	130.148	1727.31	55.721	0	204.168
NR6A1	0	0	0	0	0	0	0	0	0	0	0	0	0	0	0	0	0	0	0	0	0	0	0	0	0	0	0	0	0	0	0	0	0	0	0	0	0	0	0	0	0	0	0	0	0	0	0	0	0
ELK3	0	0	0	0	0	0	0	0	0	0	0	7.78357	0	10.0031	0	191.354	0	0	0	0	0	0	0	0	0	5.15615	0	0	0	0	0	0	35.4225	0	0	0	0	0	0	0	0	0	0	0	0.887941	0	0	0	0
ZNF281	0	0	0	0	0	0	0	0	0	0	0	0	0	0	0	114.56	0	0	0	0	0	0	0	0	0	0	0	0	0	0	0	0	15.0708	0	0	0	0	0	0	0	0	0	0	0	0	0	0	0	0
CUX1	0	0	0	0	0	0	0	0	0	0	0	0	0	0	0	0	0	0	0	0	0	0	0	0	0	0	0	0	0	0	0	0	0	0	0	0	0	0	0	0	0	0	0	0	0	0	0	0	0
NFATC4	0	0	0	0	0	0	0	0	0	0	0	218.927	0	0	0	0	0	0	0	0	0	0	0	0	0	0	14.5243	0	0	0	0	0	0	0	0	0	0	0	0	0	0	0	0	0	0	0	0	0	0
MEF2D	0	0	0	0	0	0	0	0	0	0	0	0	0	0	0	0	0	0	0	0	0	0	0	0	0	0	0	0	0	0	0	0	0	0	0	0	0	0	0	0	0	0	0	0	0	0	0	0	0
NFKB2	0	0	0	0	0	0	0	0	0	0	0	0	0	0	0	0	0	0	0	0	0	0	0	0	0	0	0	0	0	0	0	0	0	0	0	0	0	0	0	0	0	0	0	0	0	0	0	0	0
NR2C2	4.97008	25.4469	0	0	0	0	0	0	0	66.2946	0	808.353	0	74.7302	0	202.572	0	0	0	0	0	0	0	109.186	335.68	48.2028	162.011	115.56	0	0	0	0	90.8329	0	72.6438	0	0	0	110.617	0	0	0	191.791	0	32.2842	221.719	20.1477	0	15.9992
PRRX1	113.307	245.788	2.84659	54.9924	108.775	89.7846	38.0845	0	0	231.185	107.169	2527.84	102.34	234.926	0	932.682	0	174.448	0	0.443254	0	268.698	144.316	222.002	798.275	118.061	656.864	115.372	0	0	0	81.4969	165.193	94.4975	196.639	0	38.2698	0	278.198	0	66.7178	21.2313	713.781	31.1073	66.1482	1014.44	29.7975	0	80.2744
PAX3	92.8464	152.832	0	86.0614	0	170.162	127.407	41.7838	375.234	302.715	0	2658.43	61.6472	191.235	0	493.732	0	27.9145	129.261	0	0	252.802	15.1402	335.067	888.825	169.802	681.702	0	0	0	0	0	105.366	0	24.1796	0	13.1807	0	141.619	0	0	0	445.003	0	40.0413	0	66.1129	0	0
TFAP2A	190.953	507.612	0	58.6071	298.1	105.768	0	114.063	0	360.087	359.267	1206.54	38.51	465.827	51.2688	893.143	0	670.34	0	312.313	0	463.023	384.075	599.41	1659.77	241.733	857.246	750.459	0	0	0	285.732	331.279	269.515	508.289	0	88.1203	0	633.683	435.089	327.558	803.047	1172.06	62.3974	167.049	2516.43	109.787	0	170.184
GMEB2	0	0	0	0	0	0	0	0	0	0	0	0	0	0	0	0	0	0	0	0	0	0	0	0	0	0	0	0	0	0	0	0	0	0	0	0	0	0	0	0	0	0	0	0	0	0	0	0	0
MXI1	0	0	0	0	0	0	0	0	0	0	0	0	0	0	0	0	0	0	0	0	0	0	0	0	0	0	0	0	0	0	0	0	0	0	0	0	0	0	0	0	0	0	0	0	0	0	0	0	0
JUNB	0	0	0	0	0	0	0	0	0	0	0	0	0	0	0	0	0	0	0	0	0	0	0	0	0	0	0	0	0	0	0	0	0	0	0	0	0	0	0	0	0	0	0	0	0	0	0	0	0
CLOCK	0	0	0	0	0	0	0	0	0	0	0	0	0	0	0	32.6375	0	0	0	0	0	0	0	0	0	0	97.8889	0	0	0	0	0	0	0	0	0	0	0	0	0	0	0	0	0	0	158.358	0	0	0
SIX2	0	141.095	0	0	0	0	113.018	0	0	191.468	0	246.935	0	198.104	0	663.375	0	0	0	0	0	367.407	0	281.77	0	0	156.519	0	0	0	0	0	73.9427	0	37.4629	0	0	0	0	0	0	60.4442	244.93	0	109.997	1070.56	99.5289	0	6.18733
SOX4	0	0	0	0	0	1.99757	0	0	0	25.8058	0	136.715	23.3443	35.9453	0	193.328	0	0	0	0	0	11.3648	0	16.8955	0	17.8091	92.9487	0	0	0	0	0	22.8692	0	0	0	0	0	0	0	45.3316	0	62.7901	0	14.1576	3.04318	4.00783	0	0
PLAGL1	0	0	0	0	0	0	0	0	0	0	0	0	0	0	0	0	0	0	0	0	0	0	0	0	0	0	0	0	0	0	0	0	0	0	0	0	0	0	0	0	0	0	0	0	0	0	0	0	0
HIF1A	0	0	0	0	0	0	0	0	0	0	0	0	0	0	0	0	0	0	0	0	0	0	0	0	0	0	0	0	0	0	0	0	0	0	0	0	0	0	0	0	0	0	0	0	0	0	0	0	0
KLF3	0	0	0	0	0	0	0	0	0	0	0	118.499	0	0	0	59.918	0	0	0	0	0	0	0	0	0	0	0	0	0	0	0	0	17.5638	0	0	0	0	0	0	0	0	0	0	0	0	20.5541	0	0	0
NFIL3	0	0	0	0	0	0	0	0	0	0	0	0	0	0	0	0	0	0	0	0	0	0	0	0	0	0	0	0	0	0	0	0	0	0	0	0	0	0	0	0	0	0	0	0	0	0	0	0	0
CREB1	0	0	0	0	0	0	0	0	0	0	0	0	0	0	0	0	0	0	0	0	0	0	0	0	0	0	0	0	0	0	0	0	0	0	0	0	0	0	0	0	0	0	0	0	0	0	0	0	0
FOXD1	0	0	0	0	0	0	0	0	0	63.641	0	454.408	0	0	0	442.874	0	0	0	0	0	0	0	2.36412	0	27.5108	162.968	0	0	0	0	0	122.425	0	0	0	0	0	0	0	0	0	207.703	0	43.0121	152.871	0	0	0
MSX1	29.7463	44.0882	0	0	0	19.3968	0	0	0	79.6297	0	1136.07	57.8148	47.4341	0	196.028	0	0	9.91306	0	0	32.9884	0	78.0246	6.60816	29.4239	97.5919	0	0	0	0	0	36.4333	0	37.3499	0	0	0	54.7554	0	46.9465	0	179.028	0	20.0203	0	0	0	0
SP2	31.359	85.0944	0	0	0	0	0	0	0	82.0223	0	689.51	0	100.696	0	386.534	0	0	0	0	0	0	0	0	315.227	82.4999	164.664	99.9618	0	0	0	0	138.089	0	123.724	0	12.7492	0	143.009	0	0	0	308.93	0	19.5596	506.361	30.7396	0	0
E2F4	0	0	0	0	0	0	0	0	0	0	0	0	0	0	0	0	0	0	0	0	0	0	0	0	0	0	0	0	0	0	0	0	8.92218	0	0	0	0	0	0	0	0	0	0	0	0	0	0	0	0
NRF1	0	0	0	0	0	0	0	0	0	0	0	0	0	0	0	0	0	0	0	0	0	0	0	0	0	0	0	0	0	0	0	0	14.7037	0	0	0	0	0	0	0	0	0	0	0	0	0	0	0	0
FLI1	9.69685	104.205	0	0	0	0	0	0	0	125.223	0	560.664	0	100.618	0	532.737	0	22.6048	0	0	0	0	0	70.6527	111.639	80.7508	284.177	117.148	0	0	0	12.0323	133.906	0	233.711	0	0	0	144.628	8.83599	156.691	0	355.604	0	62.4554	635.734	44.1112	0	23.1154
ESRRA	0	0	0	0	0	0	0	0	0	40.3231	0	502.845	0	0	0	84.4607	0	0	0	0	0	0	0	0	0	20.9536	68.4192	0	0	0	0	0	52.6316	0	0	0	0	0	0	0	0	0	109.682	0	10.707	19.4414	0	0	0
NR4A1	0	0	0	0	0	0	0	0	0	0	0	159.101	0	0	0	0	0	0	0	0	0	0	0	0	0	0	0	0	0	0	0	0	0	0	0	0	0	0	0	0	0	0	0	0	0	0	0	0	0
OSR2	0	0	0	0	0	0	0	0	0	0	0	0	0	0	0	0	0	0	0	0	0	0	0	0	0	0	0	0	0	0	0	0	0	0	0	0	0	0	0	0	0	0	0	0	0	0	0	0	0
CTCF	74.9546	165.733	0	46.4696	29.1359	9.04515	0	1.28299	0	147.718	49.2897	426.541	47.2332	129.137	0	576.895	0	211.291	0	9.25445	0	79.8038	123.399	152.311	546.275	151.072	291.251	378.842	0	0	0	83.6029	175.542	23.2129	229.867	0	48.4645	0	188.881	136.522	107.658	173.215	504.594	35.9935	98.466	884.191	52.7438	0	40.3376
SOX9	0	0	0	0	0	0.569361	8.55505	0	0	58.4062	0	300.587	67.6474	69.8974	0	327.923	0	0	0	0	0	61.5723	0	101.296	0	44.0955	218.497	0	0	0	0	0	49.2103	0	0	0	0	0	60.1887	0	80.1977	0	151.522	0	34.2307	147.762	12.6064	0	0
TEAD2	44.9299	41.2061	0	0	0	11.9594	0	0	0	54.1427	0	987.32	0	60.0365	0	292.044	0	48.977	0	3.67781	0	40.4028	53.9131	55.4791	104.735	40.7539	102.64	80.6627	0	0	0	0	70.0086	0	90.905	0	0	0	89.436	0	43.4811	37.256	187.061	0	23.6985	299.499	20.787	0	35.3503
FOXJ3	0	0	0	0	0	0	0	0	0	15.2395	0	202.792	0	26.9934	0	154.686	0	0	0	0	0	0	0	0	0	18.58	9.81912	0	0	0	0	0	42.9442	0	0	0	0	0	0	0	0	0	80.1637	0	0	0	0	0	0
ARNTL	0	0	0	0	0	0	0	0	0	0	0	0	0	0	0	0	0	0	0	0	0	0	0	0	0	0	0	0	0	0	0	0	0	0	0	0	0	0	0	0	0	0	0	0	0	0	0	0	0
TCFL5	0	0	0	0	0	0	0	0	0	0	0	0	0	0	0	0	0	0	0	0	0	0	0	0	0	0	0	0	0	0	0	0	0	0	0	0	0	0	0	0	0	0	0	0	0	0	0	0	0
RXRB	0	0	0	0	0	0	0	0	0	4.9811	0	336.107	0	0	0	201.839	0	0	0	0	0	0	0	0	0	2.45756	36.311	0	0	0	0	0	48.4249	0	0	0	0	0	0	0	0	0	45.0385	0	0	0	0	0	0
KLF16	0	0	0	0	0	0	0	0	0	0	0	0	0	0	0	48.2009	0	0	0	0	0	0	0	0	0	0	0	0	0	0	0	0	24.7686	0	0	0	0	0	0	0	0	0	0	0	0	0	0	0	0
RREB1	0	0	0	0	0	0	0	0	0	0	0	0	0	0	0	0	0	0	0	0	0	0	0	0	0	0	0	0	0	0	0	0	0	0	0	0	0	0	0	0	0	0	0	0	0	0	0	0	0
[truncated: 5,000 more columns]

## Sheet: Figure 3g
Module 1			Module 2
hReg-CNCC	hReg-CNCC-H9		hReg-CNCC	hReg-CNCC-H9
PRRX2	TFAP2B		SIX1	PAX3
ALX4	TFAP2A		SIX2	PAX7
ALX1	SOX11		RFX7	MSX2
ALX3	ALX4		RFX1	MSX1
POU3F3	ALX1		RFX3	LMX1B
MYCN	ALX3		RFX2	EMX2
TFAP2A	PRRX2		ZIC2	LEF1
TFAP2B	FOXC2		ZIC1	TCF7L1
NR2F1	NR2F1		HEY2	SOX6
NR2F2	TCF4		EGR1	SOX8
TCF4	TCF12		E2F3	SOX9
TCF3	TCF3		E2F1	GATA3
TCF12	PITX2		SP1	FOXD2
POU3F1	SHOX2		SP3	FOXD1
ERG	PRRX1		SP4	TWIST1
ETV4	CTCF		ETS2	TFAP4
FLI1	MYCN		ETS1	TFAP2E
SP2	ERG		ETV1	ZIC2
CTCF			ETV5	RARA
E2F2			TEAD1	RARG
POU2F1			TFCP2	ELK3
HEYL			ESRRA	ELK1
HEY1			TBP	ELK4
RXRB			MYC	ERF
RXRA			TFAP4	ETV3
TEAD4			ARNT2	GATA2
TEAD2			FOXO3	FOXO3
TEAD3			FOXO4	FOXO4
SOX11			TWIST1	ETS1
PRRX1			TWIST2	ETV1
SHOX2			LMX1B	ETV5
PHOX2A			EMX2	MYB
			DLX1	MYBL2
			MSX1	PPARD
			BARX1	RXRB
			MSX2	MEIS3
			TCF7	RFX5
			TCF7L2	E2F5
			LEF1	ZNF711
			TCF7L1	PATZ1
			SIX4	MAZ
			POU6F2	KLF12
			SOX9	KLF3
			SOX4	REST
			SOX12	NFE2L2
			FOXJ2	ZBTB7A
			FOXJ3	ZBTB33
			ELK3	EBF1
			ELK1	SMAD3
			ETV3	ESRRA
			ERF	TBP
			RFX5	ELF2
			MYBL2	YY1
			MEIS3	TLX2
			AR	TCF7L2
			ZBTB7A	TCF7
			NFE2L2	FOXJ2
			EBF1	FOXJ3
			MZF1	SOX12
			KLF13	SOX4
			KLF3	SOX5
			NRF1	SOX13
			SRF	ID4
			GABPA	ARNT2
			ELF2	RFX7
			YY1	TEAD4
			SMAD3	TEAD1
			KLF4	ETS2
			KLF16	GABPA
			MAZ	AR
			PATZ1	E2F3
				E2F2
				E2F1
				TFCP2
				SP1
				SP3

[truncated: 4 more sheets: Figure 4a, Figure 4c, Figure 4d, Figure 6b]
